# Supplementary material for: 2-(2-Nitro­phen­yl)acetohydrazide
Source: Acta Crystallogr Sect E Struct Rep Online. 2012 Nov 24;68(Pt 12):o3436. doi: 10.1107/S1600536812047381 (PMC3589017; doi:10.1107/S1600536812047381)
Supplement: Supplementary file 1 [file e-68-o3436-sup1.cif]

##############################################################################
#                                                                            #
# This CIF contains the data in a paper accepted for publication in          #
# Acta Crystallographica Section E. It conforms to the requirements of       #
# Notes for Authors for Acta Crystallographica Section E, and has been       #
# peer reviewed under the auspices of the IUCr Commission on Journals.       #
#                                                                            #
# Full details of the Crystallographic Information File format               #
# are given in the paper "The Crystallographic Information File (CIF):       #
# a New Standard Archive File for Crystallography" by S. R. Hall, F. H.      #
# Allen and I. D. Brown [Acta Cryst. (1991), A47, 655-685].                  #
#                                                                            #
# The current version of the core CIF dictionary is obtainable from          #
# ftp://ftp.iucr.org/pub/cif_core.dic.                                       #
#                                                                            #
# Software is freely available for graphical display of the structure(s)     #
# in this CIF. For information consult the CIF software page                 #
# http://www.iucr.org/resources/cif/software.                                #
#                                                                            #
# This file may be used for bona fide research purposes within the           #
# scientific community so long as proper attribution is given to the journal # 
# article from which it was obtained.                                        #
#                                                                            #
##############################################################################
data_global
_audit_creation_method     SHELXL-97
_journal_date_recd_electronic     2012-11-12
_journal_date_accepted     2012-11-18
_journal_name_full     'Acta Crystallographica, Section E'
_journal_year     2012
_journal_volume     68
_journal_issue     12
_journal_page_first     o3436
_journal_page_last     o3436
_journal_paper_category     QO
_journal_paper_doi     10.1107/S1600536812047381
_journal_coeditor_code     IS5219
_publ_contact_author_name     'Jasinski, Jerry P.'
_publ_contact_author_address
;
Department of Chemistry
Keene State College
229 Main Street
Keene, New Hampshire 03435, USA
;
_publ_contact_author_email     jjasinski@keene.edu
_publ_contact_author_fax     ?
_publ_contact_author_phone     '603 358-2563'
_publ_section_title
;
2-(2-Nitrophenyl)acetohydrazide
;
loop_
    _publ_author_name
    _publ_author_address
    'Praveen, A. S.'
;
Department of Studies in Chemistry
University of Mysore
Manasagangotri, Mysore 570 006, India
;
    'Jasinski, Jerry P.'
;
Department of Chemistry
Keene State College
229 Main Street
Keene, NH 03435-2001, USA
;
    'Keeley, Amanda C.'
;
Department of Chemistry
Keene State College
229 Main Street
Keene, NH 03435-2001, USA
;
    'Yathirajan, H. S.'
;
Department of Studies in Chemistry
University of Mysore
Manasagangotri, Mysore 570 006, India
;
    'Narayana, B.'
;
Department of Studies in Chemistry
Mangalore University
Mangalagangotri 574 199, India
;
data_I
_chemical_name_systematic
;
2-(2-Nitrophenyl)acetohydrazide
;
_chemical_name_common     ?
_chemical_formula_moiety     'C8 H9 N3 O3'
_chemical_formula_sum     'C8 H9 N3 O3'
_chemical_formula_iupac     'C8 H9 N3 O3'
_chemical_formula_weight     195.18
_chemical_melting_point     ?
_symmetry_cell_setting     monoclinic
_symmetry_space_group_name_H-M     'P 21'
_symmetry_space_group_name_Hall     'P 2yb'
loop_
    _symmetry_equiv_pos_as_xyz
    'x, y, z'
    '-x, y+1/2, -z'
_cell_length_a     6.6962(5)
_cell_length_b     4.9388(4)
_cell_length_c     13.3593(12)
_cell_angle_alpha     90.00
_cell_angle_beta     92.361(8)
_cell_angle_gamma     90.00
_cell_volume     441.43(6)
_cell_formula_units_Z     2
_cell_measurement_reflns_used     1694
_cell_measurement_theta_min     3.3427
_cell_measurement_theta_max     32.5179
_cell_measurement_temperature     173(2)
_exptl_crystal_description     chunk
_exptl_crystal_colour     colorless
_exptl_crystal_size_max     0.36
_exptl_crystal_size_mid     0.28
_exptl_crystal_size_min     0.08
_exptl_crystal_density_diffrn     1.468
_exptl_crystal_density_meas     ?
_exptl_crystal_density_method     'not measured'
_exptl_crystal_F_000     204
_exptl_absorpt_coefficient_mu     0.977
_exptl_absorpt_correction_type     multi-scan
_exptl_absorpt_process_details
;
(<i>CrysAlis RED</i>; Oxford Diffraction, 2010)
;
_exptl_absorpt_correction_T_min     0.667
_exptl_absorpt_correction_T_max     0.925
_exptl_special_details     ?
_diffrn_ambient_temperature     173(2)
_diffrn_radiation_type     CuK\a
_diffrn_radiation_wavelength     1.54184
_diffrn_radiation_source     'Enhance (Mo) X-ray Source'
_diffrn_radiation_monochromator     graphite
_diffrn_measurement_device_type     'Oxford Diffraction Xcalibur (Eos, Gemini)'
_diffrn_measurement_method     '\w scans'
_diffrn_detector_area_resol_mean     16.0416
_diffrn_reflns_number     3829
_diffrn_reflns_av_R_equivalents     0.0245
_diffrn_reflns_av_sigmaI/netI     0.0355
_diffrn_reflns_theta_min     7.28
_diffrn_reflns_theta_max     89.10
_diffrn_reflns_theta_full     67.50
_diffrn_measured_fraction_theta_max     0.997
_diffrn_measured_fraction_theta_full     0.997
_diffrn_reflns_limit_h_min     -8
_diffrn_reflns_limit_h_max     8
_diffrn_reflns_limit_k_min     -6
_diffrn_reflns_limit_k_max     6
_diffrn_reflns_limit_l_min     -17
_diffrn_reflns_limit_l_max     17
_refine_special_details
;
Refinement of <i>F</i>^2^ against ALL reflections. The weighted <i>R</i>-factor
<i>wR</i> and goodness of fit <i>S</i> are based on <i>F</i>^2^, conventional
<i>R</i>-factors <i>R</i> are based on <i>F</i>, with <i>F</i> set to zero for
negative <i>F</i>^2^. The threshold expression of <i>F</i>^2^ >
\s(<i>F</i>^2^) is used only for calculating <i>R</i>-factors(gt) <i>etc</i>.
and is not relevant to the choice of reflections for refinement.
<i>R</i>-factors based on <i>F</i>^2^ are statistically about twice as large
as those based on <i>F</i>, and <i>R</i>- factors based on ALL data will be
even larger.
;
_reflns_number_total     1967
_reflns_number_gt     1824
_reflns_threshold_expression     I>2\s(I)
_refine_ls_structure_factor_coef     Fsqd
_refine_ls_matrix_type     full
_refine_ls_R_factor_all     0.0410
_refine_ls_R_factor_gt     0.0377
_refine_ls_wR_factor_gt     0.0916
_refine_ls_wR_factor_ref     0.0957
_refine_ls_goodness_of_fit_ref     1.045
_refine_ls_restrained_S_all     1.045
_refine_ls_number_reflns     1967
_refine_ls_number_parameters     136
_refine_ls_number_restraints     4
_refine_ls_hydrogen_treatment     mixed
_refine_ls_weighting_scheme     calc
_refine_ls_weighting_details
         'calc w=1/[\s^2^(Fo^2^)+(0.0517P)^2^+0.0160P] where P=(Fo^2^+2Fc^2^)/3'
_atom_sites_solution_hydrogens     geom
_atom_sites_solution_primary     direct
_atom_sites_solution_secondary     difmap
_refine_ls_shift/su_max     0.000
_refine_ls_shift/su_mean     0.000
_refine_diff_density_max     0.187
_refine_diff_density_min     -0.165
_refine_ls_extinction_method     none
_refine_ls_extinction_coef     ?
_refine_ls_abs_structure_details     'Flack (1983), 836 Friedel pairs'
_refine_ls_abs_structure_Flack     0.3(3)
loop_
    _atom_type_symbol
    _atom_type_description
    _atom_type_scat_dispersion_real
    _atom_type_scat_dispersion_imag
    _atom_type_scat_source
    'C' 'C' 0.0181 0.0091
                         'International Tables Vol C Tables 4.2.6.8 and 6.1.1.4'
    'H' 'H' 0.0000 0.0000
                         'International Tables Vol C Tables 4.2.6.8 and 6.1.1.4'
    'N' 'N' 0.0311 0.0180
                         'International Tables Vol C Tables 4.2.6.8 and 6.1.1.4'
    'O' 'O' 0.0492 0.0322
                         'International Tables Vol C Tables 4.2.6.8 and 6.1.1.4'
_computing_data_collection     '<i>CrysAlis PRO</i> (Oxford Diffraction, 2010)'
_computing_cell_refinement     '<i>CrysAlis PRO</i> (Oxford Diffraction, 2010)'
_computing_data_reduction     '<i>CrysAlis RED</i> (Oxford Diffraction, 2010)'
_computing_structure_solution     '<i>SHELXS97</i> (Sheldrick, 2008)'
_computing_structure_refinement     '<i>SHELXL97</i> (Sheldrick, 2008)'
_computing_molecular_graphics     '<i>SHELXTL</i> (Sheldrick, 2008)'
_computing_publication_material     '<i>SHELXTL</i> (Sheldrick, 2008)'
loop_
    _atom_site_type_symbol
    _atom_site_label
    _atom_site_fract_x
    _atom_site_fract_y
    _atom_site_fract_z
    _atom_site_U_iso_or_equiv
    _atom_site_adp_type
    _atom_site_calc_flag
    _atom_site_refinement_flags
    _atom_site_occupancy
    _atom_site_symmetry_multiplicity
    _atom_site_disorder_assembly
    _atom_site_disorder_group
    O O1 0.27090(17) 0.8745(2) 0.55928(9) 0.0360(3) Uani d . 1 1 . .
    O O2 0.0246(2) 0.4300(4) 0.71073(10) 0.0632(5) Uani d . 1 1 . .
    O O3 -0.0790(2) 0.4790(4) 0.85895(11) 0.0576(4) Uani d . 1 1 . .
    N N1 0.1751(2) 0.4904(3) 0.41437(10) 0.0360(3) Uani d D 1 1 . .
    H H1A 0.202(3) 0.660(4) 0.4013(15) 0.043 Uiso d D 1 1 . .
    H H1B 0.042(2) 0.494(5) 0.4186(13) 0.043 Uiso d D 1 1 . .
    N N2 0.2580(2) 0.4374(3) 0.51138(10) 0.0318(3) Uani d D 1 1 . .
    H H2 0.286(3) 0.275(4) 0.5269(13) 0.038 Uiso d D 1 1 . .
    N N3 0.0398(2) 0.5265(3) 0.79401(10) 0.0358(4) Uani d . 1 1 . .
    C C1 0.3052(2) 0.6316(3) 0.57676(12) 0.0274(3) Uani d . 1 1 . .
    C C2 0.4158(2) 0.5384(4) 0.67189(12) 0.0338(4) Uani d . 1 1 . .
    H H2A 0.3753 0.3547 0.6868 0.041 Uiso calc R 1 1 . .
    H H2B 0.5580 0.5363 0.6609 0.041 Uiso calc R 1 1 . .
    C C3 0.3777(2) 0.7162(3) 0.76100(11) 0.0290(3) Uani d . 1 1 . .
    C C4 0.2066(2) 0.7141(3) 0.81839(11) 0.0293(3) Uani d . 1 1 . .
    C C5 0.1834(2) 0.8801(4) 0.90089(12) 0.0358(4) Uani d . 1 1 . .
    H H5 0.0682 0.8696 0.9372 0.043 Uiso calc R 1 1 . .
    C C6 0.3327(3) 1.0607(4) 0.92857(13) 0.0391(4) Uani d . 1 1 . .
    H H6 0.3182 1.1750 0.9831 0.047 Uiso calc R 1 1 . .
    C C7 0.5050(3) 1.0703(4) 0.87408(13) 0.0392(4) Uani d . 1 1 . .
    H H7 0.6064 1.1916 0.8922 0.047 Uiso calc R 1 1 . .
    C C8 0.5260(2) 0.9000(4) 0.79295(12) 0.0338(4) Uani d . 1 1 . .
    H H8 0.6435 0.9080 0.7583 0.041 Uiso calc R 1 1 . .
loop_
    _atom_site_aniso_label
    _atom_site_aniso_U_11
    _atom_site_aniso_U_22
    _atom_site_aniso_U_33
    _atom_site_aniso_U_12
    _atom_site_aniso_U_13
    _atom_site_aniso_U_23
    O1 0.0441(6) 0.0188(6) 0.0449(7) 0.0021(5) -0.0010(5) 0.0046(5)
    O2 0.0697(9) 0.0736(12) 0.0466(8) -0.0375(9) 0.0085(6) -0.0133(8)
    O3 0.0440(7) 0.0653(11) 0.0651(9) -0.0193(7) 0.0216(6) -0.0069(8)
    N1 0.0431(7) 0.0306(8) 0.0346(7) -0.0004(7) 0.0062(6) 0.0013(6)
    N2 0.0423(7) 0.0197(7) 0.0337(7) 0.0046(6) 0.0070(5) 0.0036(6)
    N3 0.0339(7) 0.0332(9) 0.0405(8) -0.0061(6) 0.0037(6) 0.0013(6)
    C1 0.0296(7) 0.0197(8) 0.0336(8) 0.0031(6) 0.0087(6) 0.0028(6)
    C2 0.0387(8) 0.0261(9) 0.0369(9) 0.0096(7) 0.0048(6) 0.0034(7)
    C3 0.0314(7) 0.0254(8) 0.0303(7) 0.0034(6) 0.0006(6) 0.0079(7)
    C4 0.0288(7) 0.0242(8) 0.0347(8) -0.0011(6) 0.0007(6) 0.0043(7)
    C5 0.0385(8) 0.0353(10) 0.0338(8) -0.0005(8) 0.0048(6) 0.0011(7)
    C6 0.0509(10) 0.0333(10) 0.0330(9) -0.0026(8) -0.0003(7) -0.0012(7)
    C7 0.0432(9) 0.0332(10) 0.0404(9) -0.0089(8) -0.0076(7) 0.0077(8)
    C8 0.0300(7) 0.0351(10) 0.0362(8) -0.0023(7) 0.0003(6) 0.0095(7)
_geom_special_details
;
 All esds (except the esd in the dihedral angle between two l.s. planes)
 are estimated using the full covariance matrix.  The cell esds are taken
 into account individually in the estimation of esds in distances, angles
 and torsion angles; correlations between esds in cell parameters are only
 used when they are defined by crystal symmetry.  An approximate (isotropic)
 treatment of cell esds is used for estimating esds involving l.s. planes.
;
loop_
    _geom_bond_atom_site_label_1
    _geom_bond_atom_site_label_2
    _geom_bond_site_symmetry_2
    _geom_bond_distance
    _geom_bond_publ_flag
    O1 C1 . 1.242(2) ?
    O2 N3 . 1.2107(19) ?
    O3 N3 . 1.2236(18) ?
    N1 N2 . 1.413(2) ?
    N1 H1A . 0.877(16) ?
    N1 H1B . 0.898(14) ?
    N2 C1 . 1.327(2) ?
    N2 H2 . 0.845(16) ?
    N3 C4 . 1.477(2) ?
    C1 C2 . 1.516(2) ?
    C2 C3 . 1.509(2) ?
    C2 H2A . 0.9700 ?
    C2 H2B . 0.9700 ?
    C3 C8 . 1.399(2) ?
    C3 C4 . 1.405(2) ?
    C4 C5 . 1.387(2) ?
    C5 C6 . 1.379(3) ?
    C5 H5 . 0.9300 ?
    C6 C7 . 1.390(3) ?
    C6 H6 . 0.9300 ?
    C7 C8 . 1.384(3) ?
    C7 H7 . 0.9300 ?
    C8 H8 . 0.9300 ?
loop_
    _geom_angle_atom_site_label_1
    _geom_angle_atom_site_label_2
    _geom_angle_atom_site_label_3
    _geom_angle_site_symmetry_1
    _geom_angle_site_symmetry_3
    _geom_angle
    _geom_angle_publ_flag
    N2 N1 H1A . . 106.5(14) ?
    N2 N1 H1B . . 107.5(12) ?
    H1A N1 H1B . . 102(2) ?
    C1 N2 N1 . . 122.93(15) ?
    C1 N2 H2 . . 118.6(13) ?
    N1 N2 H2 . . 118.3(13) ?
    O2 N3 O3 . . 122.93(16) ?
    O2 N3 C4 . . 118.92(13) ?
    O3 N3 C4 . . 118.13(14) ?
    O1 C1 N2 . . 122.50(16) ?
    O1 C1 C2 . . 122.07(16) ?
    N2 C1 C2 . . 115.32(15) ?
    C3 C2 C1 . . 113.10(14) ?
    C3 C2 H2A . . 109.0 ?
    C1 C2 H2A . . 109.0 ?
    C3 C2 H2B . . 109.0 ?
    C1 C2 H2B . . 109.0 ?
    H2A C2 H2B . . 107.8 ?
    C8 C3 C4 . . 115.04(15) ?
    C8 C3 C2 . . 118.50(14) ?
    C4 C3 C2 . . 126.45(15) ?
    C5 C4 C3 . . 123.33(15) ?
    C5 C4 N3 . . 115.94(13) ?
    C3 C4 N3 . . 120.72(14) ?
    C6 C5 C4 . . 119.47(15) ?
    C6 C5 H5 . . 120.3 ?
    C4 C5 H5 . . 120.3 ?
    C5 C6 C7 . . 119.32(16) ?
    C5 C6 H6 . . 120.3 ?
    C7 C6 H6 . . 120.3 ?
    C8 C7 C6 . . 120.18(17) ?
    C8 C7 H7 . . 119.9 ?
    C6 C7 H7 . . 119.9 ?
    C7 C8 C3 . . 122.65(15) ?
    C7 C8 H8 . . 118.7 ?
    C3 C8 H8 . . 118.7 ?
loop_
    _geom_torsion_atom_site_label_1
    _geom_torsion_atom_site_label_2
    _geom_torsion_atom_site_label_3
    _geom_torsion_atom_site_label_4
    _geom_torsion_site_symmetry_1
    _geom_torsion_site_symmetry_2
    _geom_torsion_site_symmetry_3
    _geom_torsion_site_symmetry_4
    _geom_torsion
    _geom_torsion_publ_flag
    N1 N2 C1 O1 . . . . 3.6(2) ?
    N1 N2 C1 C2 . . . . -172.72(13) ?
    O1 C1 C2 C3 . . . . 32.4(2) ?
    N2 C1 C2 C3 . . . . -151.21(14) ?
    C1 C2 C3 C8 . . . . -103.44(17) ?
    C1 C2 C3 C4 . . . . 77.9(2) ?
    C8 C3 C4 C5 . . . . 0.0(2) ?
    C2 C3 C4 C5 . . . . 178.63(16) ?
    C8 C3 C4 N3 . . . . -178.96(14) ?
    C2 C3 C4 N3 . . . . -0.3(2) ?
    O2 N3 C4 C5 . . . . 160.74(17) ?
    O3 N3 C4 C5 . . . . -18.1(2) ?
    O2 N3 C4 C3 . . . . -20.3(2) ?
    O3 N3 C4 C3 . . . . 160.87(17) ?
    C3 C4 C5 C6 . . . . 1.0(2) ?
    N3 C4 C5 C6 . . . . 179.95(15) ?
    C4 C5 C6 C7 . . . . -0.9(3) ?
    C5 C6 C7 C8 . . . . 0.0(3) ?
    C6 C7 C8 C3 . . . . 1.0(3) ?
    C4 C3 C8 C7 . . . . -1.0(2) ?
    C2 C3 C8 C7 . . . . -179.73(16) ?
loop_
    _geom_hbond_atom_site_label_D
    _geom_hbond_atom_site_label_H
    _geom_hbond_atom_site_label_A
    _geom_hbond_site_symmetry_A
    _geom_hbond_distance_DH
    _geom_hbond_distance_HA
    _geom_hbond_distance_DA
    _geom_hbond_angle_DHA
    N1 H1B O1 2_546 0.898(14) 2.207(16) 3.0752(19) 163(2)
    N2 H2 O1 1_545 0.845(16) 2.030(18) 2.8531(18) 164.6(19)
_iucr_refine_instructions_details
;
TITL CF solution in P21
CELL 1.54184 6.6962 4.93878 13.35934 90 92.3611 90
ZERR 2 0.00052 0.0004 0.00115 0 0.0077 0
LATT -1
SYMM -X,0.5+Y,-Z
SFAC C H N O
UNIT 16 18 6 6
DFIX 0.86 0.02 N1 H1A
DFIX 0.86 0.02 N1 H1B
DFIX 0.86 0.02 N2 H2
L.S. 25
PLAN  10
HTAB 4
HTAB N1 O1_$1
HTAB N2 O1_$2
EQIV $1 -x, y-1/2, -z+1
EQIV $2 x, y-1, z
BOND $H
CONF
fmap 2
acta 135
REM <HKL>E:/Yathi-Makup-#2/HSY-318-Next-6/olex2_HSY-318/HSY-318.hkl</HKL>
WGHT    0.051700    0.016000
FVAR      14.53642
O1    4    0.270904    0.874484    0.559278    11.00000    0.04406    0.01883 =
         0.04493    0.00461   -0.00096    0.00215
O2    4    0.024557    0.430018    0.710730    11.00000    0.06974    0.07365 =
         0.04659   -0.01333    0.00854   -0.03751
O3    4   -0.079017    0.479008    0.858952    11.00000    0.04401    0.06527 =
         0.06513   -0.00687    0.02163   -0.01928
N1    3    0.175080    0.490439    0.414374    11.00000    0.04315    0.03061 =
         0.03461    0.00125    0.00622   -0.00038
H1A   2    0.202253    0.660221    0.401288    11.00000   -1.20000
H1B   2    0.041672    0.494393    0.418584    11.00000   -1.20000
N2    3    0.257957    0.437360    0.511376    11.00000    0.04227    0.01973 =
         0.03372    0.00356    0.00699    0.00460
H2    2    0.285515    0.275395    0.526879    11.00000   -1.20000
N3    3    0.039768    0.526472    0.794007    11.00000    0.03389    0.03321 =
         0.04050    0.00129    0.00365   -0.00609
C1    1    0.305188    0.631552    0.576765    11.00000    0.02957    0.01974 =
         0.03364    0.00283    0.00873    0.00314
C2    1    0.415757    0.538444    0.671888    11.00000    0.03870    0.02613 =
         0.03687    0.00338    0.00479    0.00961
AFIX  23
H2A   2    0.375315    0.354692    0.686775    11.00000   -1.20000
H2B   2    0.558022    0.536286    0.660862    11.00000   -1.20000
AFIX   0
C3    1    0.377713    0.716217    0.761000    11.00000    0.03136    0.02543 =
         0.03026    0.00794    0.00060    0.00337
C4    1    0.206577    0.714081    0.818385    11.00000    0.02882    0.02418 =
         0.03472    0.00427    0.00073   -0.00114
C5    1    0.183421    0.880065    0.900890    11.00000    0.03847    0.03532 =
         0.03383    0.00114    0.00478   -0.00046
AFIX  43
H5    2    0.068164    0.869552    0.937229    11.00000   -1.20000
AFIX   0
C6    1    0.332666    1.060737    0.928574    11.00000    0.05089    0.03333 =
         0.03297   -0.00120   -0.00032   -0.00257
AFIX  43
H6    2    0.318200    1.175002    0.983132    11.00000   -1.20000
AFIX   0
C7    1    0.505016    1.070332    0.874082    11.00000    0.04321    0.03319 =
         0.04040    0.00770   -0.00757   -0.00895
AFIX  43
H7    2    0.606447    1.191563    0.892210    11.00000   -1.20000
AFIX   0
C8    1    0.526031    0.899977    0.792946    11.00000    0.03001    0.03515 =
         0.03619    0.00947    0.00030   -0.00229
AFIX  43
H8    2    0.643484    0.907972    0.758258    11.00000   -1.20000
HKLF 4
REM  CF solution in P21
REM R1 =  0.0377 for   1824 Fo > 4sig(Fo)  and  0.0410 for all   1967 data
REM    136 parameters refined using      4 restraints
END
WGHT      0.0519      0.0155
REM Highest difference peak  0.187,  deepest hole -0.165,  1-sigma level  0.040
Q1    1   0.2411  0.8762  0.4897  11.00000  0.05    0.19
Q2    1   0.3166  0.5851  0.6413  11.00000  0.05    0.14
Q3    1   0.3829  0.6283  0.7191  11.00000  0.05    0.14
Q4    1   0.3079  0.6898  0.7998  11.00000  0.05    0.13
Q5    1   0.2856  0.7268  0.7799  11.00000  0.05    0.13
Q6    1   0.2945  0.9570  0.6539  11.00000  0.05    0.13
Q7    1   0.1683  0.8770  0.8358  11.00000  0.05    0.13
Q8    1   0.2382  0.6982  0.8759  11.00000  0.05    0.13
Q9    1   0.2490  0.7386  0.7602  11.00000  0.05    0.13
Q10   1  -0.0128  0.0984  0.7586  11.00000  0.05    0.12
;
