# Supplementary material for: 2-(2-Nitro­phen­yl)acetohydrazide
Source: Acta Crystallogr Sect E Struct Rep Online. 2012 Nov 24;68(Pt 12):o3436. doi: 10.1107/S1600536812047381 (PMC3589017; doi:10.1107/S1600536812047381)
Supplement: Supplementary file 2 [file e-68-o3436-Isup2.hkl]

# 
# h,k,l, Fc-squared, Fo-squared, sigma(Fo-squared) and status flag 
# 
data_I
_shelx_title ' CF solution in P21' 
_shelx_refln_list_code          4 
_shelx_F_calc_maximum       67.82 
_exptl_crystal_F_000       204.00 
_reflns_d_resolution_high  0.7710 
 
loop_ 
 _symmetry_equiv_pos_as_xyz 
 'x, y, z' 
 '-x, y+1/2, -z' 
 
_cell_length_a     6.6962 
_cell_length_b     4.9388 
_cell_length_c    13.3593 
_cell_angle_alpha  90.000 
_cell_angle_beta   92.361 
_cell_angle_gamma  90.000 
 
_shelx_F_squared_multiplier     1.000 
 
loop_ 
 _refln_index_h 
 _refln_index_k 
 _refln_index_l 
 _refln_F_squared_calc 
 _refln_F_squared_meas 
 _refln_F_squared_sigma 
 _refln_observed_status 
   0  -6   0       51.28       58.31      4.69 o 
   1  -6   0       17.45       21.09      1.98 o 
   2  -6   0        0.81        0.33      0.32 o 
   3  -6   0        2.14        2.76      1.09 o 
   1  -5   0       76.50       81.71      3.49 o 
   2  -5   0        1.06        0.16      0.50 o 
   3  -5   0       65.33       65.04      2.97 o 
   4  -5   0       20.51       18.78      1.70 o 
   5  -5   0        6.19        7.39      1.16 o 
   0  -4   0       32.23       32.36      2.73 o 
   1  -4   0       59.15       64.42      2.70 o 
   2  -4   0       64.00       62.87      3.52 o 
   3  -4   0        0.21        0.91      0.72 o 
   4  -4   0       39.71       39.60      2.25 o 
   5  -4   0       45.28       48.66      3.05 o 
   6  -4   0        2.94        3.22      0.70 o 
   1  -3   0       26.61       28.01      1.51 o 
   2  -3   0       27.05       27.20      1.46 o 
   3  -3   0       17.09       17.72      0.86 o 
   4  -3   0       27.53       30.77      1.00 o 
   5  -3   0        9.65       10.07      0.73 o 
   6  -3   0        6.45        7.06      0.92 o 
   7  -3   0        0.88        0.84      0.68 o 
   0  -2   0     1750.48     1808.33     34.62 o 
   1  -2   0      408.41      440.20      7.19 o 
   2  -2   0      273.32      298.10      4.67 o 
   3  -2   0       17.80       23.30      0.76 o 
   4  -2   0      104.32      103.93      3.68 o 
   5  -2   0        9.46        8.93      0.68 o 
   6  -2   0       10.16       11.37      0.71 o 
   7  -2   0        2.51        4.21      0.72 o 
   8  -2   0        2.28        2.85      0.94 o 
   1  -1   0      857.18      898.25     11.80 o 
   2  -1   0       23.66       26.18      1.21 o 
   3  -1   0       46.25       50.92      1.59 o 
   4  -1   0       65.79       66.89      1.67 o 
   5  -1   0       37.85       38.46      1.35 o 
   6  -1   0       17.65       18.82      0.86 o 
   7  -1   0       11.97       11.83      0.92 o 
   8  -1   0        9.56        9.73      1.18 o 
   2   0   0       15.65       20.71      0.65 o 
   3   0   0       59.17       54.69      1.93 o 
   4   0   0      188.28      189.75      3.51 o 
   5   0   0        0.35        0.41      0.09 o 
   6   0   0        3.74        4.23      0.66 o 
   7   0   0        7.14        6.78      0.88 o 
   8   0   0        3.84        2.76      0.63 o 
   1   1   0      854.54      820.73     10.89 o 
   2   1   0       23.34       23.98      1.18 o 
   3   1   0       46.66       53.89      2.10 o 
   4   1   0       66.34       58.77      2.46 o 
   5   1   0       37.72       37.04      1.50 o 
   6   1   0       18.05       19.65      1.25 o 
   7   1   0       12.01       12.61      1.75 o 
   8   1   0        9.58        9.65      1.64 o 
   0   2   0     1757.38     1762.72     33.63 o 
   1   2   0      406.35      412.42      9.37 o 
   2   2   0      272.37      276.89      7.11 o 
   3   2   0       18.18       24.87      1.65 o 
   4   2   0      104.81      104.79      3.94 o 
   5   2   0        9.58        9.79      1.16 o 
   6   2   0       10.06       11.32      1.01 o 
   7   2   0        2.58        3.44      0.93 o 
   8   2   0        2.29        3.19      1.04 o 
   1   3   0       26.12       26.61      1.45 o 
   2   3   0       26.98       28.27      2.17 o 
   3   3   0       17.07       16.82      1.61 o 
   4   3   0       27.58       27.47      2.19 o 
   5   3   0        9.63        9.93      1.38 o 
   6   3   0        6.49        5.77      1.11 o 
   7   3   0        0.91        1.87      0.79 o 
   0   4   0       32.23       34.24      2.77 o 
   1   4   0       59.08       65.17      2.72 o 
   2   4   0       64.79       61.81      3.73 o 
   3   4   0        0.19        2.28      0.73 o 
   4   4   0       39.55       32.67      2.77 o 
   5   4   0       45.23       43.80      3.32 o 
   1   5   0       76.77       80.63      4.91 o 
   2   5   0        1.01        1.49      0.78 o 
   3   5   0       64.80       65.85      4.40 o 
   4   5   0       20.61       16.13      2.18 o 
   5   5   0        6.12        6.94      1.49 o 
   1   6   0       17.46       20.65      2.70 o 
   2   6   0        0.78        1.49      0.87 o 
   3   6   0        2.18        2.40      0.98 o 
  -3  -6   1        2.96        0.95      0.94 o 
  -2  -6   1        3.68        3.07      0.72 o 
  -1  -6   1       22.79       23.59      2.05 o 
   0  -6   1       15.83       13.72      1.61 o 
   1  -6   1       18.45       18.10      1.80 o 
   2  -6   1        4.58        3.67      0.82 o 
  -5  -5   1       41.23       38.95      4.58 o 
  -4  -5   1        0.96        1.23      0.53 o 
  -3  -5   1       27.01       26.51      2.42 o 
  -2  -5   1        3.38        3.29      0.72 o 
  -1  -5   1       25.67       25.56      3.13 o 
   0  -5   1       65.19       71.57      3.32 o 
   1  -5   1       36.07       35.70      2.24 o 
   2  -5   1        4.09        3.30      0.72 o 
   3  -5   1       12.23       10.24      1.96 o 
   4  -5   1       21.23       21.32      1.84 o 
   5  -5   1        0.57        1.85      0.79 o 
  -6  -4   1       34.73       39.54      2.40 o 
  -5  -4   1       47.83       52.56      2.72 o 
  -4  -4   1       29.63       31.26      2.13 o 
  -3  -4   1       13.26       15.13      1.25 o 
  -2  -4   1        5.79        5.96      1.01 o 
  -1  -4   1        4.92        4.50      0.74 o 
   0  -4   1       43.86       42.35      2.17 o 
   1  -4   1       11.64       10.18      1.07 o 
   2  -4   1       77.17       75.83      3.29 o 
   3  -4   1      118.08      113.87      3.65 o 
   4  -4   1       13.05       12.42      1.25 o 
   5  -4   1       11.88       11.85      1.31 o 
   6  -4   1        0.16        0.27      0.34 o 
  -7  -3   1       19.30       21.07      1.65 o 
  -6  -3   1       12.66       11.34      1.17 o 
  -5  -3   1        3.80        4.02      0.52 o 
  -4  -3   1       16.22       18.50      0.79 o 
  -3  -3   1       20.68       23.30      0.91 o 
  -2  -3   1       99.11      110.24      2.46 o 
  -1  -3   1       56.20       57.11      2.22 o 
   0  -3   1       44.93       39.04      1.81 o 
   1  -3   1      222.63      254.35     11.59 o 
   2  -3   1      208.43      210.50      4.75 o 
   3  -3   1       21.15       19.46      0.85 o 
   4  -3   1       11.87       10.75      0.56 o 
   5  -3   1       14.65       15.65      1.29 o 
   6  -3   1       15.48       15.64      1.32 o 
   7  -3   1       13.87       14.66      1.34 o 
  -8  -2   1       35.31       40.65      2.37 o 
  -7  -2   1       13.80       15.28      1.05 o 
  -6  -2   1        3.88        3.70      0.57 o 
  -5  -2   1       97.39      102.43      2.48 o 
  -4  -2   1       97.72       95.53      1.74 o 
  -3  -2   1       14.56       12.72      0.75 o 
  -2  -2   1      230.24      255.08      7.80 o 
  -1  -2   1      126.44      122.15      2.88 o 
   0  -2   1      174.65      206.74      5.79 o 
   1  -2   1      111.39      118.91      4.16 o 
   2  -2   1      283.05      319.63      4.30 o 
   3  -2   1      102.99      110.47      1.78 o 
   4  -2   1       40.37       36.45      2.80 o 
   5  -2   1       15.04       16.20      0.85 o 
   6  -2   1        8.91        9.01      0.62 o 
   7  -2   1        2.68        2.70      0.57 o 
   8  -2   1       11.87       13.72      2.00 o 
  -8  -1   1        4.00        2.93      0.92 o 
  -7  -1   1        1.52        1.83      0.39 o 
  -6  -1   1       80.00       81.39      1.92 o 
  -5  -1   1       69.09       75.25      2.30 o 
  -4  -1   1       60.69       73.53      2.35 o 
  -3  -1   1      364.78      356.88     14.22 o 
  -2  -1   1      159.42      158.10      2.25 o 
  -1  -1   1      194.07      198.96      3.17 o 
   0  -1   1      933.74      872.90     21.01 o 
   1  -1   1     3847.67     3704.97     47.14 o 
   2  -1   1     1142.54     1198.30     16.15 o 
   3  -1   1      533.57      585.65      7.00 o 
   4  -1   1       30.46       34.60      0.97 o 
   5  -1   1       18.70       18.97      0.80 o 
   6  -1   1       43.61       43.61      1.31 o 
   7  -1   1        8.35        8.29      1.02 o 
   8  -1   1        1.11        1.12      0.66 o 
  -8   0   1       23.48       27.46      1.93 o 
  -7   0   1       64.92       62.75      2.73 o 
  -6   0   1       16.10       16.39      0.90 o 
  -5   0   1        2.02        2.05      0.26 o 
  -4   0   1      165.55      163.39      4.78 o 
  -3   0   1       33.42       39.54      0.96 o 
  -2   0   1     1966.43     2192.66     23.02 o 
  -1   0   1      904.21      899.30     16.58 o 
   1   0   1     1108.89     1163.32     14.91 o 
   2   0   1      295.92      308.64      2.82 o 
   3   0   1       92.19       95.78      2.45 o 
   4   0   1       18.91       19.44      0.75 o 
   5   0   1        1.81        1.77      0.48 o 
   6   0   1      167.80      174.98      4.55 o 
   7   0   1       50.15       51.20      2.49 o 
   8   0   1        8.91        8.95      1.12 o 
  -8   1   1        3.98        4.38      1.16 o 
  -7   1   1        1.60        1.39      0.64 o 
  -6   1   1       79.97       79.91      3.23 o 
  -5   1   1       69.37       72.40      3.60 o 
  -4   1   1       60.30       64.98      3.10 o 
  -3   1   1      364.11      305.45      6.34 o 
  -2   1   1      160.14      149.60      2.50 o 
  -1   1   1      190.36      192.82      2.58 o 
   0   1   1      939.93      915.02     13.31 o 
   1   1   1     3845.45     3474.64     62.58 o 
   2   1   1     1138.25     1098.62     21.01 o 
   3   1   1      533.70      558.61     11.91 o 
   4   1   1       30.57       32.15      1.89 o 
   5   1   1       18.68       20.57      2.72 o 
   6   1   1       43.28       46.04      2.92 o 
   7   1   1        8.41        8.83      1.50 o 
   8   1   1        1.12        1.05      0.65 o 
  -8   2   1       35.19       37.72      3.34 o 
  -7   2   1       14.14       16.91      2.03 o 
  -6   2   1        4.09        4.02      0.97 o 
  -5   2   1       97.57       93.61      3.76 o 
  -4   2   1       98.25       90.99      3.52 o 
  -3   2   1       14.54       11.75      1.10 o 
  -2   2   1      232.30      244.85      6.41 o 
  -1   2   1      125.45      130.26      2.97 o 
   0   2   1      175.53      195.07      7.09 o 
   1   2   1      110.99      108.01      3.80 o 
   2   2   1      283.28      300.53      7.60 o 
   3   2   1      102.65      103.62      3.85 o 
   4   2   1       39.93       41.94      2.45 o 
   5   2   1       14.85       14.58      1.51 o 
   6   2   1        8.98        8.90      0.94 o 
   7   2   1        2.74        2.43      0.80 o 
   8   2   1       11.87       12.61      1.96 o 
  -7   3   1       19.24       18.16      2.16 o 
  -5   3   1        3.81        4.13      0.86 o 
  -4   3   1       16.25       14.99      1.55 o 
  -3   3   1       20.37       21.07      1.81 o 
  -2   3   1       99.70      106.73      4.32 o 
  -1   3   1       56.44       60.80      2.28 o 
   0   3   1       45.04       36.53      1.75 o 
   1   3   1      223.30      255.61      7.62 o 
   2   3   1      208.97      204.39      6.59 o 
   3   3   1       21.17       19.50      1.82 o 
   4   3   1       12.14        9.22      1.29 o 
   5   3   1       14.62       15.80      1.80 o 
   6   3   1       15.57       13.69      1.76 o 
   7   3   1       13.76       16.18      2.08 o 
  -5   4   1       48.05       49.74      3.45 o 
  -4   4   1       29.68       27.16      2.46 o 
  -3   4   1       13.19       15.09      1.78 o 
  -2   4   1        5.86        5.03      1.10 o 
  -1   4   1        4.91        4.40      0.68 o 
   0   4   1       44.40       45.69      2.79 o 
   1   4   1       11.76       10.96      1.52 o 
   2   4   1       77.35       72.64      4.04 o 
   3   4   1      118.11      111.44      5.26 o 
   4   4   1       13.15       11.62      1.68 o 
   5   4   1       12.02       11.24      1.71 o 
   6   4   1        0.18        0.53      0.57 o 
  -5   5   1       40.89       34.55      3.26 o 
  -4   5   1        0.94        2.56      1.02 o 
  -3   5   1       26.56       23.75      2.62 o 
  -2   5   1        3.35        1.46      0.71 o 
  -1   5   1       25.58       24.31      1.88 o 
   0   5   1       65.62       70.07      4.62 o 
   1   5   1       35.22       41.55      3.46 o 
   2   5   1        4.10        5.18      1.27 o 
   3   5   1       12.19        9.61      1.75 o 
   4   5   1       21.15       19.41      2.43 o 
   5   5   1        0.62        0.04      0.33 o 
  -3   6   1        2.94        3.12      1.13 o 
  -2   6   1        3.62        4.42      1.33 o 
   0   6   1       15.79       18.07      2.61 o 
   1   6   1       18.37       17.07      2.46 o 
   2   6   1        4.70        3.47      1.16 o 
  -2  -6   2        3.64        2.32      0.67 o 
  -1  -6   2        0.41       -0.06      0.41 o 
   0  -6   2       19.76       17.77      1.76 o 
   1  -6   2       11.40       13.47      1.57 o 
   2  -6   2        8.59       10.92      1.39 o 
  -5  -5   2        7.92       10.27      2.69 o 
  -4  -5   2        0.88        0.64      0.47 o 
  -3  -5   2       39.40       36.70      1.82 o 
  -2  -5   2        3.38        3.86      0.76 o 
  -1  -5   2       35.64       32.94      2.84 o 
   0  -5   2       59.30       64.84      4.42 o 
   1  -5   2      117.15      119.80      4.36 o 
   2  -5   2       34.98       31.35      3.99 o 
   3  -5   2       15.54       13.58      1.36 o 
   4  -5   2       12.47       12.85      1.44 o 
   5  -5   2        1.97        2.14      0.64 o 
  -6  -4   2       13.02       10.78      1.28 o 
  -5  -4   2        4.84        5.71      1.47 o 
  -4  -4   2       69.23       68.35      3.73 o 
  -3  -4   2        0.09        0.08      0.17 o 
  -2  -4   2       37.14       40.15      2.14 o 
  -1  -4   2       42.78       41.51      2.50 o 
   0  -4   2       67.73       68.47      2.87 o 
   1  -4   2       24.95       25.99      1.74 o 
   2  -4   2        9.61        8.07      1.36 o 
   3  -4   2       85.20       94.23      6.28 o 
   4  -4   2       16.47       14.57      1.69 o 
   5  -4   2        1.80        1.50      0.49 o 
   6  -4   2        6.45        7.24      1.00 o 
  -7  -3   2        9.06       10.77      1.05 o 
  -6  -3   2        5.63        5.41      0.63 o 
  -5  -3   2       10.70       11.42      0.85 o 
  -4  -3   2       41.80       44.04      1.30 o 
  -3  -3   2       36.71       38.61      1.35 o 
  -2  -3   2       19.41       18.94      1.11 o 
  -1  -3   2      467.61      530.33     12.79 o 
   0  -3   2      148.43      163.64      5.90 o 
   1  -3   2       20.95       23.44      2.09 o 
   2  -3   2       24.64       25.44      1.43 o 
   3  -3   2       11.87       12.65      0.98 o 
   4  -3   2        0.03       -0.06      0.16 o 
   5  -3   2       14.06       15.12      1.24 o 
   6  -3   2        2.92        3.72      0.53 o 
   7  -3   2        0.77        0.78      0.53 o 
  -8  -2   2        0.80        2.02      0.52 o 
  -7  -2   2       22.28       23.81      1.35 o 
  -6  -2   2       12.29       13.06      0.80 o 
  -5  -2   2      108.41      111.14      2.67 o 
  -4  -2   2       67.64       62.41      1.49 o 
  -3  -2   2        7.88        6.98      0.47 o 
  -2  -2   2      598.70      652.65      7.96 o 
  -1  -2   2       93.72       93.55      2.31 o 
   0  -2   2       27.64       35.98      2.03 o 
   1  -2   2       95.33      105.99      3.92 o 
   2  -2   2      530.90      577.64     13.22 o 
   3  -2   2       87.61       91.37      2.34 o 
   4  -2   2       16.03       12.92      1.05 o 
   5  -2   2       11.28       12.77      0.65 o 
   6  -2   2       27.68       29.35      1.35 o 
   7  -2   2        3.11        3.52      1.54 o 
   8  -2   2       10.98       11.66      1.83 o 
  -8  -1   2        1.17        1.90      0.55 o 
  -7  -1   2       20.09       19.74      1.23 o 
  -6  -1   2       76.72       82.81      1.98 o 
  -5  -1   2      119.03      122.90      2.79 o 
  -4  -1   2       43.03       48.38      1.82 o 
  -3  -1   2      273.98      295.97      4.98 o 
  -2  -1   2       23.06       24.18      0.64 o 
  -1  -1   2     1049.94      939.52      8.94 o 
   0  -1   2       94.63       80.56      2.15 o 
   1  -1   2     1847.26     1698.12     31.62 o 
   2  -1   2      226.33      251.04      3.98 o 
   3  -1   2      171.94      179.72      3.66 o 
   4  -1   2       18.07       18.89      0.64 o 
   5  -1   2       30.60       30.25      1.48 o 
   6  -1   2       35.09       37.75      1.51 o 
   7  -1   2       25.73       23.06      1.67 o 
   8  -1   2        0.98        0.99      0.67 o 
  -8   0   2        0.15        0.59      0.31 o 
  -7   0   2        0.04        1.18      0.44 o 
  -6   0   2       79.27       81.34      2.87 o 
  -5   0   2        0.58        0.84      0.27 o 
  -4   0   2      300.98      334.59      6.00 o 
  -3   0   2       58.73       73.63      2.31 o 
  -2   0   2     4599.15     4685.81     48.18 o 
  -1   0   2       82.69       77.55      1.22 o 
   1   0   2        4.05        4.38      0.27 o 
   2   0   2     1028.87     1055.29      8.72 o 
   3   0   2      121.43      126.69      1.56 o 
   4   0   2       78.58       85.87      1.73 o 
   5   0   2      356.47      366.14      5.38 o 
   6   0   2       49.96       52.33      2.31 o 
   7   0   2       66.91       66.33      2.23 o 
   8   0   2        1.57        1.19      0.45 o 
  -8   1   2        1.17        2.07      0.83 o 
  -7   1   2       20.06       23.79      2.38 o 
  -6   1   2       77.29       80.59      2.92 o 
  -5   1   2      117.60      108.63      5.59 o 
  -4   1   2       42.86       45.54      1.61 o 
  -3   1   2      273.86      268.29      4.01 o 
  -2   1   2       22.88       24.50      0.77 o 
  -1   1   2     1048.17     1017.46     13.59 o 
   0   1   2       93.84       86.47      3.68 o 
   1   1   2     1850.86     1712.93     31.79 o 
   2   1   2      227.61      242.90      6.08 o 
   3   1   2      171.70      181.83      5.25 o 
   4   1   2       17.94       19.10      1.14 o 
   5   1   2       30.62       31.49      1.57 o 
   6   1   2       34.90       36.46      2.36 o 
   7   1   2       25.72       23.88      2.41 o 
   8   1   2        0.96        1.18      0.69 o 
  -8   2   2        0.77        1.73      0.72 o 
  -7   2   2       22.09       24.50      2.53 o 
  -6   2   2       12.18       10.84      1.53 o 
  -5   2   2      108.48       97.56      3.64 o 
  -4   2   2       66.59       58.34      2.58 o 
  -3   2   2        7.92        5.91      0.76 o 
  -2   2   2      600.11      625.49      9.51 o 
  -1   2   2       94.20       95.94      2.47 o 
   0   2   2       28.03       35.76      2.05 o 
   1   2   2       96.92      105.29      2.13 o 
   2   2   2      532.35      531.71     12.04 o 
   3   2   2       87.19       87.08      3.57 o 
   4   2   2       15.81       15.98      1.56 o 
   5   2   2       11.63       10.96      0.97 o 
   6   2   2       27.64       27.78      1.68 o 
   7   2   2        3.08        3.47      1.00 o 
   8   2   2       10.88       13.90      2.02 o 
  -7   3   2        8.92        9.73      1.59 o 
  -5   3   2       10.86        9.52      1.22 o 
  -4   3   2       42.12       40.98      2.56 o 
  -3   3   2       36.71       36.85      2.40 o 
  -2   3   2       19.38       20.97      1.61 o 
  -1   3   2      469.20      514.91      8.92 o 
   0   3   2      148.24      154.55      5.59 o 
   1   3   2       20.91       20.90      1.87 o 
   2   3   2       24.91       24.71      2.03 o 
   3   3   2       11.86       12.06      1.46 o 
   4   3   2        0.02        0.87      0.51 o 
   5   3   2       13.95       13.28      1.71 o 
   6   3   2        2.84        2.61      0.91 o 
   7   3   2        0.79        2.08      0.84 o 
  -5   4   2        4.78        5.69      1.18 o 
  -4   4   2       69.53       63.57      3.81 o 
  -3   4   2        0.09       -0.39      0.39 o 
  -2   4   2       37.10       40.09      2.11 o 
  -1   4   2       42.96       42.81      2.63 o 
   0   4   2       67.57       62.44      3.81 o 
   1   4   2       24.61       28.70      2.59 o 
   2   4   2        9.42        9.48      1.45 o 
   3   4   2       85.45       83.59      4.58 o 
   4   4   2       16.11       13.96      1.86 o 
   5   4   2        1.88        1.24      0.57 o 
   6   4   2        6.48        7.28      1.47 o 
  -5   5   2        7.88        7.44      1.60 o 
  -4   5   2        0.85        1.57      0.82 o 
  -3   5   2       39.55       36.69      3.20 o 
  -2   5   2        3.39        3.47      1.00 o 
  -1   5   2       35.07       38.53      3.40 o 
   0   5   2       58.87       67.15      4.54 o 
   1   5   2      116.98      110.27      5.87 o 
   2   5   2       34.66       32.36      3.03 o 
   3   5   2       15.39       13.52      2.01 o 
   4   5   2       12.11       13.06      2.04 o 
   5   5   2        2.00        1.49      0.82 o 
  -1   6   2        0.43        1.19      0.71 o 
   0   6   2       19.81       19.11      2.66 o 
   1   6   2       11.40        9.33      1.88 o 
   2   6   2        8.66       10.09      1.93 o 
  -2  -6   3        3.41        2.31      1.43 o 
  -1  -6   3        4.60        4.18      0.86 o 
   0  -6   3        6.19        6.97      1.15 o 
   1  -6   3       17.67       15.94      1.75 o 
   2  -6   3        7.22        7.47      1.14 o 
  -5  -5   3       12.56       14.24      1.56 o 
  -4  -5   3        6.30        7.35      1.12 o 
  -3  -5   3       28.52       29.25      1.64 o 
  -2  -5   3        5.39        5.83      1.72 o 
  -1  -5   3       25.74       26.84      1.98 o 
   0  -5   3       83.49       86.88      4.33 o 
   1  -5   3        4.31        3.65      1.12 o 
   2  -5   3       29.63       27.17      1.96 o 
   3  -5   3        2.24        2.43      0.65 o 
   4  -5   3        2.72        1.95      0.96 o 
   5  -5   3        2.79        2.43      0.62 o 
  -6  -4   3       30.74       34.87      2.32 o 
  -5  -4   3       11.83       13.00      1.26 o 
  -4  -4   3        2.07        2.74      0.81 o 
  -3  -4   3       13.65       13.76      0.97 o 
  -2  -4   3       16.18       15.08      1.72 o 
  -1  -4   3       90.26       97.24      4.73 o 
   0  -4   3       34.54       39.25      2.97 o 
   1  -4   3      352.93      338.42     10.48 o 
   2  -4   3       51.04       52.92      2.50 o 
   3  -4   3        1.19        0.38      0.51 o 
   4  -4   3        3.80        3.97      1.15 o 
   5  -4   3        1.70        1.59      0.47 o 
   6  -4   3        2.21        1.01      0.60 o 
  -7  -3   3        7.11        8.02      0.92 o 
  -6  -3   3       19.31       22.22      1.36 o 
  -5  -3   3       23.76       24.46      1.30 o 
  -4  -3   3       79.27       75.48      2.24 o 
  -3  -3   3       11.82       12.41      0.79 o 
  -2  -3   3      154.13      173.92      3.34 o 
  -1  -3   3       89.31       96.15      7.21 o 
   0  -3   3       33.70       38.99      2.56 o 
   1  -3   3        7.60        4.90      0.92 o 
   2  -3   3       41.79       39.80      2.79 o 
   3  -3   3       52.31       53.61      3.34 o 
   4  -3   3       29.74       30.06      1.38 o 
   5  -3   3       10.48        7.03      0.87 o 
   6  -3   3       20.47       20.64      1.23 o 
   7  -3   3       11.99       11.75      1.79 o 
  -8  -2   3        0.75        0.70      0.34 o 
  -7  -2   3       18.96       21.83      1.33 o 
  -6  -2   3        8.65        8.63      0.67 o 
  -5  -2   3      138.73      138.21      6.75 o 
  -4  -2   3       45.75       45.64      2.16 o 
  -3  -2   3       34.13       33.12      1.10 o 
  -2  -2   3      159.26      161.89      3.55 o 
  -1  -2   3       53.77       59.19      1.82 o 
   0  -2   3       79.05       74.34      3.07 o 
   1  -2   3      276.76      265.64      7.17 o 
   2  -2   3      460.30      493.97     11.68 o 
   3  -2   3       13.10       10.57      0.87 o 
   4  -2   3       98.35       93.37      2.33 o 
   5  -2   3       44.17       41.72      1.40 o 
   6  -2   3       11.89       13.63      0.90 o 
   7  -2   3       10.71       12.69      1.74 o 
   8  -2   3        4.96        5.65      1.32 o 
  -8  -1   3        6.45        6.76      0.97 o 
  -7  -1   3       10.19       10.26      0.89 o 
  -6  -1   3       37.10       36.16      1.56 o 
  -5  -1   3       85.88       92.75      2.39 o 
  -4  -1   3       20.77       25.10      1.06 o 
  -3  -1   3      122.84      128.37      2.84 o 
  -2  -1   3      266.69      276.23      3.38 o 
  -1  -1   3      211.66      181.51      2.66 o 
   0  -1   3     1482.52     1370.67     18.28 o 
   1  -1   3      755.28      769.02     15.37 o 
   2  -1   3       50.97       47.48      2.13 o 
   3  -1   3      108.13      108.90      2.51 o 
   4  -1   3       40.33       40.13      1.14 o 
   5  -1   3       26.67       28.05      0.89 o 
   6  -1   3       39.56       38.45      1.84 o 
   7  -1   3       26.01       24.69      1.72 o 
   8  -1   3        6.14        6.02      1.26 o 
  -8   0   3        0.41        0.81      0.38 o 
  -7   0   3       14.17       12.26      1.19 o 
  -6   0   3      145.42      141.44      3.92 o 
  -5   0   3       61.19       59.89      3.03 o 
  -4   0   3      250.11      235.79     10.60 o 
  -3   0   3     1026.40     1114.55     12.67 o 
  -2   0   3      899.03      895.20     10.02 o 
  -1   0   3      400.40      363.34      4.38 o 
   0   0   3     1770.90     1574.06     20.40 o 
   1   0   3       46.66       46.23      0.65 o 
   2   0   3       76.49       67.28      1.30 o 
   3   0   3      140.34      133.86      2.22 o 
   4   0   3       54.27       58.13      1.28 o 
   5   0   3       37.70       40.35      1.31 o 
   6   0   3       76.70       76.20      2.83 o 
   7   0   3       35.25       35.23      2.06 o 
   8   0   3        3.07        3.26      1.55 o 
  -8   1   3        6.57        7.22      1.44 o 
  -7   1   3       10.02       10.43      1.09 o 
  -6   1   3       37.24       36.06      2.82 o 
  -5   1   3       85.34       91.80      3.23 o 
  -4   1   3       20.72       23.51      1.01 o 
  -3   1   3      122.60      126.65      2.84 o 
  -2   1   3      265.63      295.42      6.57 o 
  -1   1   3      211.23      187.72      4.67 o 
   0   1   3     1487.95     1269.32     23.96 o 
   1   1   3      752.85      763.54     15.31 o 
   2   1   3       51.17       50.63      2.34 o 
   3   1   3      108.60      118.15      4.16 o 
   4   1   3       39.78       39.51      1.42 o 
   5   1   3       27.02       28.36      2.79 o 
   6   1   3       39.34       41.43      3.03 o 
   7   1   3       25.65       24.88      1.65 o 
   8   1   3        6.14        4.66      1.20 o 
  -8   2   3        0.72        0.63      0.48 o 
  -7   2   3       19.19       21.21      2.34 o 
  -6   2   3        8.52        8.08      1.36 o 
  -5   2   3      139.04      128.08      4.06 o 
  -4   2   3       45.55       44.85      2.14 o 
  -3   2   3       34.16       34.16      1.84 o 
  -2   2   3      160.59      165.04      4.61 o 
  -1   2   3       54.02       60.36      1.72 o 
   0   2   3       78.36       77.48      2.16 o 
   1   2   3      277.54      256.31      4.17 o 
   2   2   3      460.27      447.78     10.65 o 
   3   2   3       13.30       10.43      1.24 o 
   4   2   3       98.52       95.92      4.26 o 
   5   2   3       44.25       41.40      1.96 o 
   6   2   3       11.73       11.56      1.10 o 
   7   2   3       10.81       10.80      1.15 o 
   8   2   3        4.94        5.20      1.35 o 
  -7   3   3        7.09        9.86      1.66 o 
  -5   3   3       23.07       22.30      1.86 o 
  -4   3   3       79.06       76.42      3.60 o 
  -3   3   3       11.88       10.97      1.29 o 
  -2   3   3      153.96      176.36      4.28 o 
  -1   3   3       88.80       97.38      4.27 o 
   0   3   3       34.02       38.26      2.56 o 
   1   3   3        7.67        5.75      1.00 o 
   2   3   3       42.32       32.65      2.66 o 
   3   3   3       52.51       50.78      3.16 o 
   4   3   3       29.67       28.72      2.47 o 
   5   3   3       10.25        8.98      1.46 o 
   6   3   3       20.69       19.76      1.57 o 
   7   3   3       12.05       12.86      1.33 o 
  -4   4   3        2.01        1.14      0.50 o 
  -3   4   3       13.67       13.80      1.68 o 
  -2   4   3       16.37       16.24      1.33 o 
  -1   4   3       90.03      102.95      5.13 o 
   0   4   3       34.46       37.02      2.91 o 
   1   4   3      352.52      331.75     10.30 o 
   2   4   3       51.68       52.23      3.51 o 
   3   4   3        1.15        2.01      0.77 o 
   4   4   3        3.81        3.98      1.05 o 
   5   4   3        1.69        2.89      0.92 o 
   6   4   3        2.19        2.93      1.01 o 
  -4   5   3        6.36        6.95      1.40 o 
  -3   5   3       28.34       27.51      2.72 o 
  -2   5   3        5.44        5.33      1.26 o 
  -1   5   3       25.69       28.59      2.94 o 
   0   5   3       82.85       84.68      5.14 o 
   1   5   3        4.42        5.09      1.29 o 
   2   5   3       29.30       25.12      2.70 o 
   3   5   3        2.29        2.85      0.97 o 
   4   5   3        2.76        3.29      1.15 o 
   5   5   3        2.82        3.81      1.35 o 
  -1   6   3        4.56        6.11      1.59 o 
   0   6   3        6.26        7.58      1.74 o 
   1   6   3       18.03       19.57      2.68 o 
   2   6   3        7.08        8.61      1.83 o 
  -2  -6   4       18.25       18.19      1.46 o 
  -1  -6   4        1.34        1.22      0.58 o 
   0  -6   4        2.75        1.58      0.48 o 
   1  -6   4        0.12        0.07      0.44 o 
   2  -6   4        9.36        9.82      1.81 o 
  -5  -5   4       29.66       34.28      2.44 o 
  -4  -5   4        0.33       -0.52      0.76 o 
  -3  -5   4        7.47        7.21      0.84 o 
  -2  -5   4       18.30       18.20      1.66 o 
  -1  -5   4       21.06       19.91      1.94 o 
   0  -5   4        6.73        6.60      1.05 o 
   1  -5   4       11.28       14.84      1.51 o 
   2  -5   4        5.35        5.63      0.98 o 
   3  -5   4        4.26        3.25      0.69 o 
   4  -5   4       29.89       31.78      3.35 o 
  -6  -4   4       27.28       30.78      2.22 o 
  -5  -4   4       11.13       10.75      0.99 o 
  -4  -4   4        5.62        5.82      0.61 o 
  -3  -4   4       41.34       40.30      1.67 o 
  -2  -4   4       21.79       21.83      1.21 o 
  -1  -4   4       40.74       41.41      3.06 o 
   0  -4   4       48.83       44.40      3.19 o 
   1  -4   4      120.60      127.06      5.77 o 
   2  -4   4       39.63       35.86      3.06 o 
   3  -4   4        6.25        5.44      0.79 o 
   4  -4   4       15.72       15.27      2.04 o 
   5  -4   4        1.07        1.36      0.48 o 
   6  -4   4        4.86        3.27      0.68 o 
  -7  -3   4        1.22        1.21      0.33 o 
  -6  -3   4       18.04       17.59      1.19 o 
  -5  -3   4       77.90       79.62      2.93 o 
  -4  -3   4       36.72       35.47      1.37 o 
  -3  -3   4      101.82      102.42      2.70 o 
  -2  -3   4        0.91        0.98      0.26 o 
  -1  -3   4       72.21       77.50      2.56 o 
   0  -3   4       79.25       73.89      3.65 o 
   1  -3   4       59.26       53.24      3.18 o 
   2  -3   4       30.92       32.63      2.52 o 
   3  -3   4       49.95       47.58      3.14 o 
   4  -3   4       95.79      100.02      3.26 o 
   5  -3   4       67.83       66.22      4.24 o 
   6  -3   4       17.76       18.47      1.15 o 
   7  -3   4        4.50        3.93      0.97 o 
  -8  -2   4        8.20        9.04      0.92 o 
  -7  -2   4       20.01       22.59      1.38 o 
  -6  -2   4        7.16        6.71      0.70 o 
  -5  -2   4       39.41       39.12      3.67 o 
  -4  -2   4      264.68      261.69      6.38 o 
  -3  -2   4       41.50       38.09      1.34 o 
  -2  -2   4       34.78       31.75      1.12 o 
  -1  -2   4      150.42      172.44      4.00 o 
   0  -2   4      210.32      217.00      4.33 o 
   1  -2   4      436.09      429.18     10.34 o 
   2  -2   4      102.30      100.44      3.94 o 
   3  -2   4       65.16       68.32      3.29 o 
   4  -2   4       28.49       25.31      1.12 o 
   5  -2   4       24.36       22.47      1.04 o 
   6  -2   4        5.29        4.36      0.50 o 
   7  -2   4       29.93       33.05      2.85 o 
  -8  -1   4        1.56        2.12      0.56 o 
  -7  -1   4        9.47       10.71      0.93 o 
  -6  -1   4        2.26        2.70      0.41 o 
  -5  -1   4      114.85      119.01      2.44 o 
  -4  -1   4      161.05      158.93      2.53 o 
  -3  -1   4       21.58       18.89      1.19 o 
  -2  -1   4      178.56      186.79      2.77 o 
  -1  -1   4       28.41       24.24      0.63 o 
   0  -1   4      755.31      724.66      8.38 o 
   1  -1   4      501.14      455.90     10.23 o 
   2  -1   4      166.47      165.79      2.36 o 
   3  -1   4      219.03      222.88      4.13 o 
   4  -1   4       40.24       41.89      1.50 o 
   5  -1   4       25.76       27.66      0.86 o 
   6  -1   4       14.33       14.91      1.23 o 
   7  -1   4       17.35       19.28      2.06 o 
   8  -1   4        4.45        3.12      0.98 o 
  -8   0   4       37.01       36.64      2.55 o 
  -7   0   4        0.31        0.28      0.26 o 
  -6   0   4        6.99        7.55      0.84 o 
  -5   0   4       66.45       63.32      2.26 o 
  -4   0   4      221.01      208.65      4.29 o 
  -3   0   4        6.67        8.27      0.51 o 
  -2   0   4       47.74       48.24      0.97 o 
  -1   0   4        2.03        3.06      0.20 o 
   0   0   4       40.16       39.82      0.88 o 
   1   0   4       34.08       36.70      0.67 o 
   2   0   4        3.48        3.58      0.28 o 
   3   0   4     1226.17     1336.74     12.97 o 
   4   0   4       15.83       18.19      0.71 o 
   5   0   4        5.51        4.44      0.42 o 
   6   0   4        9.19       10.25      1.31 o 
   7   0   4       14.70       15.33      1.35 o 
   8   0   4        3.09        4.99      1.25 o 
  -8   1   4        1.58        1.52      0.82 o 
  -7   1   4        9.48        8.87      1.03 o 
  -6   1   4        2.26        2.04      0.96 o 
  -5   1   4      114.74      117.01      8.48 o 
  -4   1   4      161.13      161.11      4.52 o 
  -3   1   4       21.06       19.28      1.31 o 
  -2   1   4      178.51      193.61      4.76 o 
  -1   1   4       28.08       25.47      1.35 o 
   0   1   4      753.31      701.11     14.19 o 
   1   1   4      499.44      439.84     14.57 o 
   2   1   4      164.41      184.37      5.45 o 
   3   1   4      219.21      229.91      4.51 o 
   4   1   4       40.25       40.66      2.49 o 
   5   1   4       25.47       25.84      1.28 o 
   6   1   4       14.45       14.43      2.01 o 
   7   1   4       17.69       17.66      1.60 o 
   8   1   4        4.47        3.80      1.07 o 
  -8   2   4        8.13        8.81      1.67 o 
  -7   2   4       20.20       19.05      2.22 o 
  -6   2   4        7.39        6.37      1.20 o 
  -5   2   4       39.91       40.67      2.75 o 
  -4   2   4      264.34      245.48      6.16 o 
  -3   2   4       41.48       42.37      2.30 o 
  -2   2   4       34.77       30.77      2.45 o 
  -1   2   4      148.65      158.03      9.12 o 
   0   2   4      210.26      220.95      4.36 o 
   1   2   4      434.37      461.99     18.64 o 
   2   2   4      101.75      105.74      4.12 o 
   3   2   4       65.45       65.58      3.41 o 
   4   2   4       28.21       27.90      1.69 o 
   5   2   4       24.49       22.59      1.45 o 
   6   2   4        5.30        4.18      0.86 o 
   7   2   4       29.96       31.60      1.99 o 
  -7   3   4        1.25        0.62      0.58 o 
  -4   3   4       37.15       34.09      2.25 o 
  -3   3   4      101.50      104.72      3.08 o 
  -2   3   4        0.86        1.02      0.46 o 
  -1   3   4       71.93       81.64      3.93 o 
   0   3   4       80.50       83.03      4.00 o 
   1   3   4       58.94       57.64      3.27 o 
   2   3   4       31.00       31.06      2.39 o 
   3   3   4       50.28       48.71      3.19 o 
   4   3   4       96.01       95.30      4.86 o 
   5   3   4       67.99       65.19      4.18 o 
   6   3   4       17.47       19.59      1.58 o 
   7   3   4        4.50        4.42      0.80 o 
  -4   4   4        5.57        4.85      0.98 o 
  -3   4   4       41.36       41.06      3.11 o 
  -2   4   4       21.76       21.08      2.22 o 
  -1   4   4       40.59       43.87      3.27 o 
   0   4   4       49.30       49.62      3.45 o 
   1   4   4      121.49      127.35      5.76 o 
   2   4   4       39.68       36.34      2.96 o 
   3   4   4        6.30        6.79      1.31 o 
   4   4   4       15.81       14.58      2.07 o 
   5   4   4        1.03        2.35      0.99 o 
   6   4   4        4.77        3.69      1.16 o 
  -2   5   4       17.89       21.35      2.53 o 
  -1   5   4       21.05       23.70      2.72 o 
   0   5   4        6.76       10.93      1.87 o 
   1   5   4       11.31       12.41      1.93 o 
   2   5   4        5.36        7.33      1.53 o 
   3   5   4        4.28        6.53      1.49 o 
   4   5   4       30.11       29.35      3.22 o 
  -2   6   4       18.27       17.63      2.60 o 
  -1   6   4        1.45        2.42      1.13 o 
   0   6   4        2.77        1.28      0.77 o 
   1   6   4        0.10        0.40      0.47 o 
   2   6   4        9.24        7.46      1.71 o 
  -1  -6   5        5.81        6.14      1.07 o 
   0  -6   5       11.60       14.29      1.67 o 
   1  -6   5        5.58        6.83      1.15 o 
  -4  -5   5        0.77        0.69      0.46 o 
  -3  -5   5       15.70       16.36      1.26 o 
  -2  -5   5       40.77       33.65      2.14 o 
  -1  -5   5       12.13       11.71      1.89 o 
   0  -5   5       19.53       15.88      2.15 o 
   1  -5   5       18.70       18.84      2.36 o 
   2  -5   5       23.06       24.68      2.92 o 
   3  -5   5       11.38       11.23      1.27 o 
   4  -5   5        3.56        2.59      1.05 o 
  -6  -4   5        1.33        1.84      0.68 o 
  -5  -4   5       35.77       32.11      4.01 o 
  -4  -4   5        8.77        8.60      0.77 o 
  -3  -4   5      139.08      138.73      3.39 o 
  -2  -4   5        4.93        5.06      0.62 o 
  -1  -4   5      201.15      202.59      7.56 o 
   0  -4   5       14.42       12.22      1.69 o 
   1  -4   5       49.85       55.16      3.63 o 
   2  -4   5        2.96        2.95      0.89 o 
   3  -4   5        5.62        5.42      1.22 o 
   4  -4   5        6.31        7.52      1.52 o 
   5  -4   5       11.28       10.21      1.14 o 
   6  -4   5       10.21        9.70      1.35 o 
  -7  -3   5        4.94        5.54      0.64 o 
  -6  -3   5        4.20        3.81      0.68 o 
  -5  -3   5        2.35        3.87      0.70 o 
  -4  -3   5      330.95      339.90      8.96 o 
  -3  -3   5       54.31       53.54      1.76 o 
  -2  -3   5       16.76       16.27      0.95 o 
  -1  -3   5       16.37       17.56      0.97 o 
   0  -3   5       26.92       26.76      2.17 o 
   1  -3   5        2.43        1.85      0.59 o 
   2  -3   5       53.31       48.49      3.11 o 
   3  -3   5       24.49       23.55      2.22 o 
   4  -3   5       22.76       23.41      2.27 o 
   5  -3   5       28.73       25.83      1.61 o 
   6  -3   5        4.31        3.21      0.69 o 
   7  -3   5        0.20        0.46      0.35 o 
  -7  -2   5        2.23        2.37      0.49 o 
  -6  -2   5        8.60        8.22      0.82 o 
  -5  -2   5      115.60      122.17      3.69 o 
  -4  -2   5       57.95       58.62      2.05 o 
  -3  -2   5       12.31       11.08      0.69 o 
  -2  -2   5       27.90       29.47      1.11 o 
  -1  -2   5      384.01      412.19      6.88 o 
   0  -2   5      162.14      169.77      3.87 o 
   1  -2   5      188.12      183.38      5.79 o 
   2  -2   5      265.01      262.72      7.49 o 
   3  -2   5       95.24       94.99      4.07 o 
   4  -2   5        9.53        8.31      0.61 o 
   5  -2   5        4.90        5.04      0.44 o 
   6  -2   5        0.87        0.73      0.36 o 
   7  -2   5        9.16        8.51      1.40 o 
  -8  -1   5        3.61        5.02      0.88 o 
  -7  -1   5       55.70       55.15      2.17 o 
  -6  -1   5       34.54       33.14      1.32 o 
  -5  -1   5       11.53       12.47      0.74 o 
  -4  -1   5       49.51       50.92      1.54 o 
  -3  -1   5       23.43       19.45      0.85 o 
  -2  -1   5      204.16      192.33      2.90 o 
  -1  -1   5       55.37       52.13      1.44 o 
   0  -1   5      412.38      390.10      5.04 o 
   1  -1   5      431.62      430.96     16.08 o 
   2  -1   5       25.50       27.36      0.74 o 
   3  -1   5       97.48      100.95      1.92 o 
   4  -1   5       57.12       57.64      2.16 o 
   5  -1   5       24.27       24.19      0.86 o 
   6  -1   5        6.50        4.24      1.61 o 
   7  -1   5       42.80       43.52      3.14 o 
   8  -1   5        7.36        7.70      1.41 o 
  -8   0   5        4.09        4.23      0.77 o 
  -7   0   5        0.10        0.38      0.32 o 
  -6   0   5       21.30       21.67      1.41 o 
  -5   0   5       17.53       22.33      1.34 o 
  -4   0   5      325.87      323.51      5.84 o 
  -3   0   5       31.85       34.07      1.27 o 
  -2   0   5        0.06        0.12      0.07 o 
  -1   0   5      452.92      441.21      7.06 o 
   0   0   5        4.13        5.01      0.43 o 
   1   0   5      507.20      457.40      4.50 o 
   2   0   5      102.05      105.41      2.29 o 
   3   0   5       21.84       24.64      0.90 o 
   4   0   5      237.40      248.75      3.47 o 
   5   0   5        5.82        5.56      0.45 o 
   6   0   5        0.31       -0.14      0.20 o 
   7   0   5        4.55        3.82      0.69 o 
   8   0   5        0.93        1.07      0.49 o 
  -8   1   5        3.62        5.66      1.36 o 
  -7   1   5       55.49       53.02      2.50 o 
  -6   1   5       34.89       32.79      1.79 o 
  -5   1   5       11.49       11.54      0.96 o 
  -4   1   5       49.07       49.81      1.81 o 
  -3   1   5       23.27       18.05      1.15 o 
  -2   1   5      204.95      206.93      5.14 o 
  -1   1   5       54.92       49.53      2.06 o 
   0   1   5      412.26      369.51      5.70 o 
   1   1   5      431.52      426.69     12.85 o 
   2   1   5       25.09       27.70      1.91 o 
   3   1   5       97.19      100.38      2.81 o 
   4   1   5       56.89       58.00      2.55 o 
   5   1   5       24.02       25.21      1.49 o 
   6   1   5        6.46        5.45      0.65 o 
   7   1   5       42.93       41.72      2.27 o 
   8   1   5        7.42        6.10      1.37 o 
  -7   2   5        2.19        3.29      0.98 o 
  -6   2   5        8.66        8.59      1.39 o 
  -5   2   5      115.63      110.41      4.81 o 
  -3   2   5       11.96       12.31      1.20 o 
  -2   2   5       28.48       27.92      1.84 o 
  -1   2   5      381.57      406.50      6.79 o 
   0   2   5      162.26      176.13      3.84 o 
   1   2   5      188.69      171.32      6.20 o 
   2   2   5      263.71      261.05      5.51 o 
   3   2   5       95.72       97.26      3.20 o 
   4   2   5        9.68        7.55      1.60 o 
   5   2   5        4.96        4.72      0.57 o 
   6   2   5        0.84        1.23      0.46 o 
   7   2   5        9.07        9.51      1.11 o 
  -7   3   5        4.75        4.31      1.09 o 
  -6   3   5        4.24        2.53      0.90 o 
  -3   3   5       53.77       55.87      3.18 o 
  -2   3   5       16.88       16.32      1.65 o 
  -1   3   5       16.39       18.50      1.17 o 
   0   3   5       27.18       24.79      3.04 o 
   1   3   5        2.59        2.89      0.68 o 
   2   3   5       52.88       44.77      4.01 o 
   3   3   5       24.65       27.58      2.46 o 
   4   3   5       22.57       20.69      2.27 o 
   5   3   5       28.74       26.13      2.65 o 
   6   3   5        4.18        3.35      0.66 o 
   7   3   5        0.21       -0.38      0.38 o 
  -3   4   5      138.89      144.96      6.16 o 
  -2   4   5        5.06        6.02      1.23 o 
  -1   4   5      201.13      214.75      7.95 o 
   0   4   5       14.02       18.67      2.13 o 
   1   4   5       49.41       58.86      3.86 o 
   2   4   5        3.10        3.39      1.03 o 
   3   4   5        5.69        5.83      1.31 o 
   4   4   5        6.32        6.25      1.36 o 
   5   4   5       11.30       11.15      2.01 o 
   6   4   5       10.14       12.01      2.09 o 
  -3   5   5       15.62       17.87      2.30 o 
  -2   5   5       40.44       38.36      3.46 o 
  -1   5   5       12.23       12.26      1.95 o 
   0   5   5       19.46       17.05      2.30 o 
   1   5   5       18.82       14.58      2.11 o 
   2   5   5       23.06       21.92      2.64 o 
   3   5   5       11.41       13.30      2.12 o 
   4   5   5        3.46        0.30      0.43 o 
  -1   6   5        5.94        7.73      1.71 o 
   0   6   5       11.42       10.70      2.04 o 
   1   6   5        5.60        5.49      1.44 o 
   0  -6   6        2.42        2.50      1.12 o 
  -4  -5   6       14.44       14.32      1.40 o 
  -3  -5   6        1.90        2.71      0.68 o 
  -2  -5   6        1.77        2.10      0.54 o 
  -1  -5   6       36.76       35.23      2.23 o 
   0  -5   6       46.73       49.09      3.87 o 
   1  -5   6       17.24       15.60      2.22 o 
   2  -5   6        7.04        8.90      1.73 o 
   3  -5   6        0.64        0.44      0.41 o 
   4  -5   6       11.31       14.47      2.30 o 
  -6  -4   6        3.37        2.06      0.57 o 
  -5  -4   6       30.12       31.76      2.03 o 
  -4  -4   6       25.78       25.23      1.36 o 
  -3  -4   6        0.17        0.68      0.32 o 
  -2  -4   6       35.81       36.17      1.67 o 
  -1  -4   6       56.52       52.49      2.49 o 
   0  -4   6       43.09       38.56      3.06 o 
   1  -4   6       40.83       43.09      3.27 o 
   2  -4   6       19.07       16.13      2.03 o 
   3  -4   6        6.45        6.19      1.32 o 
   4  -4   6       18.40       17.36      2.24 o 
   5  -4   6       11.55        9.86      1.53 o 
  -7  -3   6        3.44        2.38      0.50 o 
  -6  -3   6        8.74        8.06      1.03 o 
  -5  -3   6       23.65       22.08      1.59 o 
  -4  -3   6       56.67       55.77      1.91 o 
  -3  -3   6       75.93       74.79      2.54 o 
  -2  -3   6       85.80       90.94      2.59 o 
  -1  -3   6       18.17       15.23      0.94 o 
   0  -3   6       44.34       47.48      3.10 o 
   1  -3   6       46.20       44.20      2.94 o 
   2  -3   6      537.70      538.92     13.82 o 
   3  -3   6      116.71      116.81      5.28 o 
   4  -3   6       34.28       33.78      2.79 o 
   5  -3   6        1.24        1.02      0.28 o 
   6  -3   6        3.82        2.85      0.63 o 
  -7  -2   6        2.77        2.96      0.56 o 
  -6  -2   6       38.54       39.44      1.78 o 
  -5  -2   6       14.83       14.28      0.89 o 
  -4  -2   6       63.62       59.45      1.83 o 
  -3  -2   6       30.19       30.99      1.24 o 
  -2  -2   6        7.76        6.25      0.66 o 
  -1  -2   6       73.56       70.00      1.83 o 
   0  -2   6        9.06       10.23      0.70 o 
   1  -2   6      268.45      287.59      8.08 o 
   2  -2   6      117.16      119.42      4.72 o 
   3  -2   6      156.26      158.72      5.72 o 
   4  -2   6       19.08       19.87      0.94 o 
   5  -2   6       52.89       48.73      3.95 o 
   6  -2   6       22.29       21.87      1.47 o 
   7  -2   6        8.35        7.18      1.34 o 
  -8  -1   6        1.67        1.67      0.56 o 
  -7  -1   6        6.53        5.96      0.90 o 
  -6  -1   6        7.02        7.81      0.73 o 
  -5  -1   6       34.56       33.10      1.51 o 
  -4  -1   6        1.86        1.39      0.29 o 
  -3  -1   6       90.27       86.11      2.02 o 
  -2  -1   6      499.21      521.81      6.82 o 
  -1  -1   6      108.83      108.15      2.14 o 
   0  -1   6      122.94      134.59      2.38 o 
   1  -1   6      170.26      172.51      3.38 o 
   2  -1   6       47.47       46.65      1.94 o 
   3  -1   6       14.25       15.01      0.64 o 
   4  -1   6       30.44       28.21      0.94 o 
   5  -1   6        6.80        7.09      0.62 o 
   6  -1   6        0.92        0.86      0.48 o 
   7  -1   6       15.31       15.47      1.83 o 
  -8   0   6        5.77        4.51      0.79 o 
  -7   0   6        0.35        0.82      0.36 o 
  -6   0   6      208.08      195.73      7.39 o 
  -5   0   6        5.49        4.48      0.61 o 
  -4   0   6        0.82        1.29      0.33 o 
  -3   0   6      245.89      259.60      6.92 o 
  -2   0   6       28.01       29.40      0.65 o 
  -1   0   6       52.71       50.46      1.44 o 
   0   0   6      152.61      141.49      2.97 o 
   1   0   6       25.42       24.69      0.58 o 
   2   0   6      226.06      212.69      3.83 o 
   3   0   6       24.98       23.98      1.10 o 
   4   0   6       70.10       75.28      1.67 o 
   5   0   6        1.64        1.57      0.24 o 
   6   0   6        2.66        2.63      0.59 o 
   7   0   6        0.39        0.10      0.35 o 
   8   0   6        0.00        0.03      0.41 o 
  -8   1   6        1.66        1.46      0.79 o 
  -7   1   6        6.51        6.34      0.85 o 
  -6   1   6        6.90        6.03      0.78 o 
  -5   1   6       34.61       32.80      2.98 o 
  -4   1   6        1.83        1.74      0.35 o 
  -3   1   6       90.80       90.21      2.59 o 
  -2   1   6      496.72      522.15     11.01 o 
  -1   1   6      109.87      103.92      3.48 o 
   0   1   6      122.10      126.36      2.65 o 
   1   1   6      169.93      170.15      2.73 o 
   2   1   6       46.90       46.13      1.72 o 
   3   1   6       14.00       15.17      0.69 o 
   4   1   6       30.42       29.27      1.29 o 
   5   1   6        6.93        7.51      0.75 o 
   6   1   6        0.92        0.91      0.33 o 
   7   1   6       15.12       15.59      2.05 o 
  -7   2   6        2.82        1.96      0.81 o 
  -6   2   6       38.69       36.25      2.87 o 
  -5   2   6       14.38       13.34      1.57 o 
  -3   2   6       30.45       29.15      1.88 o 
  -2   2   6        7.78        6.73      0.90 o 
  -1   2   6       72.99       73.79      3.35 o 
   0   2   6        8.94        9.09      0.79 o 
   1   2   6      269.93      254.40      4.35 o 
   2   2   6      117.52      120.86      3.49 o 
   3   2   6      155.52      160.34      8.89 o 
   4   2   6       18.76       18.57      3.48 o 
   5   2   6       52.74       47.09      1.90 o 
   6   2   6       22.24       21.53      1.57 o 
   7   2   6        8.27        8.50      1.18 o 
  -7   3   6        3.48        3.28      0.97 o 
  -6   3   6        8.91       11.00      1.61 o 
  -3   3   6       75.38       79.45      3.89 o 
  -2   3   6       86.61       81.99      5.04 o 
  -1   3   6       18.64       16.61      1.15 o 
   0   3   6       44.12       47.24      6.00 o 
   1   3   6       46.46       47.99      2.18 o 
   2   3   6      537.83      545.95     10.15 o 
   3   3   6      117.02      114.43      3.96 o 
   4   3   6       34.22       34.62      2.98 o 
   5   3   6        1.34        1.71      0.75 o 
   6   3   6        3.85        3.34      0.70 o 
  -3   4   6        0.17        0.72      0.62 o 
  -2   4   6       35.66       35.43      2.94 o 
  -1   4   6       56.67       52.54      3.63 o 
   0   4   6       43.26       42.36      3.26 o 
   1   4   6       40.56       46.33      3.50 o 
   2   4   6       19.20       20.01      2.31 o 
   3   4   6        6.49        6.41      1.39 o 
   4   4   6       18.17       19.17      2.45 o 
   5   4   6       11.63       12.51      2.15 o 
  -3   5   6        1.90        3.98      1.12 o 
  -2   5   6        1.74        0.88      0.61 o 
  -1   5   6       36.65       40.33      3.61 o 
   0   5   6       46.30       53.45      4.15 o 
   1   5   6       16.83       12.23      1.95 o 
   2   5   6        7.18       10.28      1.84 o 
   3   5   6        0.58        1.13      0.78 o 
   4   5   6       11.31       11.92      2.10 o 
   0   6   6        2.34        3.17      1.20 o 
  -4  -5   7        4.17        4.09      0.76 o 
  -3  -5   7       15.59       16.32      1.52 o 
  -2  -5   7        9.93       11.76      1.87 o 
  -1  -5   7        5.14        5.26      0.90 o 
   0  -5   7        4.13        3.49      1.06 o 
   1  -5   7        1.85        0.60      0.58 o 
   2  -5   7        4.60        3.96      1.30 o 
   3  -5   7        5.31        6.78      1.70 o 
  -5  -4   7        3.93        4.34      0.75 o 
  -4  -4   7        8.30        8.10      0.81 o 
  -3  -4   7      138.91      143.29      3.64 o 
  -2  -4   7        2.63        2.08      0.46 o 
  -1  -4   7       17.31       18.68      1.49 o 
   0  -4   7        9.63       10.19      1.10 o 
   1  -4   7       45.09       44.91      3.50 o 
   2  -4   7       61.22       66.30      4.35 o 
   3  -4   7       41.02       36.95      3.28 o 
   4  -4   7       20.36       22.55      2.70 o 
   5  -4   7        4.18        4.25      1.41 o 
  -6  -3   7       19.78       20.59      1.86 o 
  -5  -3   7        8.80        8.63      1.03 o 
  -4  -3   7       43.15       39.80      2.04 o 
  -3  -3   7        4.30        4.14      0.53 o 
  -2  -3   7        1.52        1.50      0.35 o 
  -1  -3   7        8.78        7.98      0.70 o 
   0  -3   7       44.05       44.43      2.00 o 
   1  -3   7      215.91      213.22      7.42 o 
   2  -3   7      183.49      170.62      6.55 o 
   3  -3   7       78.69       76.26      4.24 o 
   4  -3   7       21.78       22.11      1.45 o 
   5  -3   7       11.13       13.95      2.83 o 
   6  -3   7        5.88        6.02      0.85 o 
  -7  -2   7        4.10        5.99      0.76 o 
  -6  -2   7        0.17       -0.21      0.25 o 
  -5  -2   7       10.26        9.04      0.78 o 
  -4  -2   7       65.43       65.09      2.01 o 
  -3  -2   7      182.45      179.15      3.53 o 
  -2  -2   7       75.51       79.68      2.11 o 
  -1  -2   7       58.73       61.10      1.76 o 
   0  -2   7       11.10        9.29      0.64 o 
   1  -2   7      163.66      164.82      4.16 o 
   2  -2   7       11.40       10.98      0.72 o 
   3  -2   7       28.53       26.49      1.32 o 
   4  -2   7       14.79       13.15      0.75 o 
   5  -2   7       12.34       12.07      1.02 o 
   6  -2   7       10.95       10.06      0.98 o 
   7  -2   7        4.96        4.03      1.02 o 
  -7  -1   7       15.17       16.12      1.44 o 
  -6  -1   7       33.65       34.34      1.60 o 
  -5  -1   7       25.27       23.18      1.22 o 
  -4  -1   7       74.77       75.50      2.11 o 
  -3  -1   7      171.00      163.91      4.13 o 
  -2  -1   7       18.18       16.42      0.84 o 
  -1  -1   7       56.34       57.24      1.55 o 
   0  -1   7      235.36      258.64      4.43 o 
   1  -1   7       38.98       32.96      1.05 o 
   2  -1   7       33.96       30.97      1.16 o 
   3  -1   7       14.34       13.31      0.59 o 
   4  -1   7       15.41       14.13      0.96 o 
   5  -1   7      149.39      143.77      3.97 o 
   6  -1   7       13.54       13.61      1.20 o 
   7  -1   7        8.18        7.16      1.27 o 
  -8   0   7        8.88        7.02      0.83 o 
  -7   0   7        3.63        1.84      0.45 o 
  -6   0   7        0.32        0.26      0.30 o 
  -5   0   7      103.42       95.28      5.96 o 
  -4   0   7        3.71        3.50      0.41 o 
  -3   0   7       13.01       11.13      0.79 o 
  -2   0   7        3.75        3.92      0.24 o 
  -1   0   7        2.21        2.80      0.40 o 
   0   0   7       48.21       40.72      1.50 o 
   1   0   7      533.21      544.48      8.19 o 
   2   0   7        2.71        3.28      0.40 o 
   3   0   7       13.06       16.51      2.11 o 
   4   0   7        2.06        1.63      0.34 o 
   5   0   7        2.48        2.38      0.46 o 
   6   0   7        0.76        0.67      0.41 o 
   7   0   7        2.06        2.44      0.63 o 
  -7   1   7       15.30       15.58      1.95 o 
  -6   1   7       33.36       30.55      1.72 o 
  -5   1   7       25.16       22.88      2.94 o 
  -4   1   7       73.86       67.88      2.14 o 
  -3   1   7      170.98      166.61      5.97 o 
  -2   1   7       18.14       17.89      1.24 o 
  -1   1   7       55.92       55.04      2.49 o 
   0   1   7      234.74      250.96      4.55 o 
   1   1   7       38.28       35.49      1.11 o 
   2   1   7       34.20       30.33      1.05 o 
   3   1   7       14.64       15.00      0.72 o 
   4   1   7       15.64       16.26      0.99 o 
   5   1   7      149.60      155.77      4.31 o 
   6   1   7       13.51       12.69      1.03 o 
   7   1   7        8.38        6.59      0.80 o 
  -7   2   7        4.18        4.33      1.06 o 
  -6   2   7        0.17        0.91      0.60 o 
  -5   2   7       10.29        9.35      1.34 o 
  -4   2   7       64.95       68.19      3.04 o 
  -3   2   7      181.11      181.56      5.49 o 
  -2   2   7       75.43       84.37      3.54 o 
  -1   2   7       58.42       69.28      3.32 o 
   0   2   7       11.43        9.80      0.67 o 
   1   2   7      163.71      167.15      3.23 o 
   2   2   7       11.66       12.17      1.15 o 
   3   2   7       28.57       28.04      1.74 o 
   4   2   7       14.77       13.15      0.94 o 
   5   2   7       12.30       12.12      0.98 o 
   6   2   7       10.97       11.37      1.02 o 
   7   2   7        4.97        3.95      0.74 o 
  -6   3   7       19.85       17.84      2.08 o 
  -4   3   7       43.21       42.11      2.72 o 
  -3   3   7        4.52        4.52      0.86 o 
  -2   3   7        1.45        1.46      0.32 o 
  -1   3   7        9.02        7.92      0.81 o 
   0   3   7       44.12       40.93      1.98 o 
   1   3   7      215.81      206.04      5.21 o 
   2   3   7      183.57      174.77      4.94 o 
   3   3   7       78.70       74.77      4.69 o 
   4   3   7       21.55       22.74      1.84 o 
   5   3   7       11.10        9.50      1.63 o 
   6   3   7        5.97        5.49      0.85 o 
  -3   4   7      139.52      149.50      6.36 o 
  -2   4   7        2.63        2.61      0.86 o 
  -1   4   7       17.02       19.66      2.28 o 
   0   4   7        9.51       10.34      1.66 o 
   1   4   7       45.53       49.67      3.73 o 
   2   4   7       61.41       66.70      4.45 o 
   3   4   7       40.75       38.84      3.50 o 
   4   4   7       20.09       21.56      2.74 o 
   5   4   7        4.22        2.76      1.07 o 
  -3   5   7       15.89       11.98      1.83 o 
  -2   5   7        9.82        9.47      1.72 o 
  -1   5   7        5.06        4.47      1.24 o 
   0   5   7        4.27        5.04      1.28 o 
   1   5   7        1.83        1.87      0.82 o 
   2   5   7        4.69        4.71      1.42 o 
   3   5   7        5.22        4.69      1.39 o 
  -3  -5   8       16.59       16.64      1.59 o 
  -2  -5   8       37.13       37.39      2.43 o 
  -1  -5   8        7.20        7.59      1.07 o 
   0  -5   8       30.37       31.54      2.20 o 
   1  -5   8       10.91       12.68      1.35 o 
   2  -5   8        5.59        3.93      1.18 o 
   3  -5   8        8.01        6.50      1.66 o 
  -5  -4   8        8.56        8.97      1.32 o 
  -4  -4   8       14.84       13.08      1.23 o 
  -3  -4   8       64.05       66.27      2.82 o 
  -2  -4   8       10.71       11.59      0.98 o 
  -1  -4   8        0.35        0.55      0.29 o 
   0  -4   8       11.84       11.11      1.15 o 
   1  -4   8       28.89       27.10      1.74 o 
   2  -4   8       13.64       13.80      1.96 o 
   3  -4   8       49.92       45.99      3.69 o 
   4  -4   8        6.98        9.23      1.74 o 
   5  -4   8       23.86       28.82      3.20 o 
  -6  -3   8        8.85       10.37      1.24 o 
  -5  -3   8       21.85       22.61      1.73 o 
  -4  -3   8       25.61       26.04      1.37 o 
  -3  -3   8       24.68       26.22      1.37 o 
  -2  -3   8        7.18        6.49      0.83 o 
  -1  -3   8       41.63       46.25      1.73 o 
   0  -3   8       89.53       90.35      4.70 o 
   1  -3   8        1.75        1.53      0.42 o 
   2  -3   8       91.33       94.10      2.94 o 
   3  -3   8       33.60       35.36      2.98 o 
   4  -3   8        0.98        0.68      0.31 o 
   5  -3   8        0.04       -0.28      0.29 o 
   6  -3   8        3.29        4.12      0.71 o 
  -7  -2   8        0.36        0.18      0.29 o 
  -6  -2   8        0.96        1.37      0.36 o 
  -5  -2   8        2.83        2.74      0.47 o 
  -4  -2   8       23.09       22.44      1.19 o 
  -3  -2   8       25.64       25.21      1.21 o 
  -2  -2   8        8.46        9.22      0.71 o 
  -1  -2   8      160.98      169.92      3.32 o 
   0  -2   8        8.93        9.09      0.64 o 
   1  -2   8       34.31       31.96      1.36 o 
   2  -2   8      111.21      101.00      1.94 o 
   3  -2   8      120.23      109.68      9.20 o 
   4  -2   8       20.33       18.20      1.18 o 
   5  -2   8       28.63       29.42      1.61 o 
   6  -2   8        3.82        3.18      0.57 o 
   7  -2   8        7.18        6.93      1.25 o 
  -7  -1   8       21.16       20.24      1.71 o 
  -6  -1   8        1.80        1.93      0.50 o 
  -5  -1   8       64.39       58.12      2.20 o 
  -4  -1   8        5.24        6.01      0.60 o 
  -3  -1   8      150.92      149.65      3.12 o 
  -2  -1   8       72.19       70.24      3.11 o 
  -1  -1   8       72.62       74.95      1.88 o 
   0  -1   8       41.35       41.84      1.30 o 
   1  -1   8       31.09       31.68      1.03 o 
   2  -1   8       88.66       92.58      2.29 o 
   3  -1   8      144.19      150.46      3.38 o 
   4  -1   8        1.66        1.71      0.38 o 
   5  -1   8        6.16        5.06      0.64 o 
   6  -1   8       15.93       15.23      1.28 o 
   7  -1   8        2.12        2.96      0.80 o 
  -7   0   8       14.31       12.65      1.02 o 
  -6   0   8        2.49        1.31      0.31 o 
  -5   0   8        6.57        5.23      0.54 o 
  -4   0   8       33.42       29.33      1.17 o 
  -3   0   8        4.98        3.48      0.24 o 
  -2   0   8      131.64      123.06      1.69 o 
  -1   0   8      124.54      124.78      6.27 o 
   0   0   8      152.10      141.45      8.46 o 
   1   0   8      241.87      260.09      6.84 o 
   2   0   8        0.02        0.29      0.32 o 
   3   0   8       39.53       37.51      1.49 o 
   4   0   8        1.49        1.90      0.36 o 
   5   0   8        0.00        0.11      0.20 o 
   6   0   8       19.71       19.83      1.66 o 
   7   0   8        2.04        3.14      0.69 o 
  -7   1   8       21.27       17.66      2.08 o 
  -6   1   8        1.66        1.19      0.35 o 
  -5   1   8       64.38       55.80      2.80 o 
  -4   1   8        5.32        5.85      0.60 o 
  -3   1   8      150.27      140.14      2.92 o 
  -2   1   8       72.07       73.02      1.64 o 
  -1   1   8       72.09       64.28      1.80 o 
   0   1   8       41.01       43.05      1.58 o 
   1   1   8       31.29       31.70      1.12 o 
   2   1   8       88.80       93.81      2.06 o 
   3   1   8      143.96      149.10      2.66 o 
   4   1   8        1.67        1.58      0.34 o 
   5   1   8        6.18        6.28      0.91 o 
   6   1   8       15.98       15.61      1.15 o 
   7   1   8        2.19        2.22      0.52 o 
  -7   2   8        0.40        0.56      0.58 o 
  -6   2   8        0.94        0.70      0.49 o 
  -5   2   8        2.78        2.24      0.69 o 
  -4   2   8       22.80       23.96      1.70 o 
  -3   2   8       26.04       22.63      1.63 o 
  -2   2   8        8.67       10.54      1.20 o 
  -1   2   8      160.80      176.05      5.96 o 
   0   2   8        9.10        8.08      0.66 o 
   1   2   8       34.24       35.71      1.15 o 
   2   2   8      109.86      108.67      3.51 o 
   3   2   8      120.45      117.96      8.09 o 
   4   2   8       20.16       18.86      1.12 o 
   5   2   8       28.71       26.02      1.47 o 
   6   2   8        3.72        4.19      0.86 o 
   7   2   8        7.23        5.99      0.92 o 
  -6   3   8        8.94       10.56      1.61 o 
  -4   3   8       25.85       28.27      2.19 o 
  -3   3   8       24.84       23.69      2.00 o 
  -2   3   8        7.18        5.90      0.68 o 
  -1   3   8       41.99       46.09      3.60 o 
   0   3   8       89.18       94.27      7.38 o 
   1   3   8        1.78        1.29      0.44 o 
   2   3   8       90.88       88.59      3.39 o 
   3   3   8       34.53       34.23      2.20 o 
   4   3   8        0.95        0.62      0.34 o 
   5   3   8        0.03        0.26      0.29 o 
   6   3   8        3.34        2.87      0.67 o 
  -4   4   8       15.05       12.17      1.61 o 
  -3   4   8       63.63       63.03      3.92 o 
  -2   4   8       10.79       14.29      1.91 o 
  -1   4   8        0.37        0.14      0.34 o 
   0   4   8       11.69       11.09      1.19 o 
   1   4   8       28.92       29.76      2.03 o 
   2   4   8       13.14       13.51      1.45 o 
   3   4   8       50.16       49.03      4.06 o 
   4   4   8        6.98        7.34      1.62 o 
   5   4   8       24.02       25.53      3.12 o 
  -3   5   8       16.62       13.89      2.08 o 
  -2   5   8       36.99       40.41      3.66 o 
  -1   5   8        7.02        8.43      1.75 o 
   0   5   8       30.37       30.97      3.26 o 
   1   5   8       11.12       14.01      2.22 o 
   2   5   8        5.71        6.76      1.62 o 
   3   5   8        8.08       10.12      2.01 o 
  -3  -5   9       25.34       23.50      1.56 o 
  -2  -5   9       15.00       15.00      1.53 o 
  -1  -5   9        2.27        2.85      0.73 o 
   0  -5   9        0.66        0.53      0.87 o 
   1  -5   9        6.17        6.44      0.98 o 
   2  -5   9        0.28        0.62      0.60 o 
  -5  -4   9       23.05       23.57      1.92 o 
  -4  -4   9       17.85       19.61      1.33 o 
  -3  -4   9       28.59       28.65      1.60 o 
  -2  -4   9       34.27       32.30      1.67 o 
  -1  -4   9       18.27       15.68      1.40 o 
   0  -4   9       31.54       28.78      1.84 o 
   1  -4   9       20.52       21.92      1.57 o 
   2  -4   9       23.57       21.82      1.52 o 
   3  -4   9        5.93        6.16      1.43 o 
   4  -4   9       18.98       20.95      2.63 o 
  -6  -3   9        2.99        2.66      1.36 o 
  -5  -3   9       18.19       20.40      1.70 o 
  -4  -3   9        2.89        3.21      0.58 o 
  -3  -3   9        5.53        6.06      0.70 o 
  -2  -3   9       19.07       19.06      1.15 o 
  -1  -3   9      147.61      134.45      3.21 o 
   0  -3   9       58.65       60.48      1.99 o 
   1  -3   9       26.29       25.05      1.44 o 
   2  -3   9       45.17       42.09      1.80 o 
   3  -3   9       30.76       32.46      2.85 o 
   4  -3   9        9.02        9.24      1.58 o 
   5  -3   9        9.38       12.07      1.85 o 
   6  -3   9        0.81        1.41      0.57 o 
  -7  -2   9        5.96        7.54      0.86 o 
  -6  -2   9       19.58       21.24      1.38 o 
  -5  -2   9        8.63        8.50      0.81 o 
  -4  -2   9       54.76       55.35      2.00 o 
  -3  -2   9       18.16       18.17      1.07 o 
  -2  -2   9        5.16        4.47      0.52 o 
  -1  -2   9       19.60       21.88      1.19 o 
   0  -2   9        0.17        0.23      0.18 o 
   1  -2   9        2.83        2.62      0.64 o 
   2  -2   9      117.02      103.63      1.95 o 
   3  -2   9      122.77      118.71      5.60 o 
   4  -2   9       17.37       16.45      1.11 o 
   5  -2   9        0.55        0.43      0.22 o 
   6  -2   9        5.04        5.76      1.02 o 
  -7  -1   9        1.04        0.65      0.60 o 
  -6  -1   9        1.89        2.39      0.58 o 
  -5  -1   9        7.47        7.16      0.70 o 
  -4  -1   9       12.83       11.34      0.84 o 
  -3  -1   9       18.51       17.01      0.99 o 
  -2  -1   9      149.34      133.57      3.64 o 
  -1  -1   9       48.55       47.65      1.53 o 
   0  -1   9       80.89       84.42      2.03 o 
   1  -1   9       66.76       70.97      1.71 o 
   2  -1   9       37.98       37.30      2.60 o 
   3  -1   9      174.23      191.12      6.62 o 
   4  -1   9       65.40       68.69      2.38 o 
   5  -1   9        1.42        1.07      0.44 o 
   6  -1   9        0.84        1.26      0.67 o 
  -7   0   9       14.62       14.19      1.15 o 
  -6   0   9        2.73        1.93      0.39 o 
  -5   0   9        4.71        4.38      0.51 o 
  -4   0   9       62.55       57.19      2.01 o 
  -3   0   9        1.58        1.33      0.16 o 
  -2   0   9       40.71       36.17      0.97 o 
  -1   0   9       30.93       33.59      1.58 o 
   0   0   9       71.19       74.13      2.81 o 
   1   0   9      232.06      242.98      8.42 o 
   2   0   9        1.02        1.03      0.46 o 
   3   0   9       16.88       17.14      1.02 o 
   4   0   9       35.31       31.57      1.76 o 
   5   0   9        9.40        9.85      0.79 o 
   6   0   9        1.62        0.76      0.56 o 
   7   0   9        2.76        2.28      0.52 o 
  -7   1   9        1.06        0.27      0.31 o 
  -6   1   9        1.95        1.72      0.70 o 
  -5   1   9        7.33        5.99      1.00 o 
  -4   1   9       13.16       10.74      1.19 o 
  -3   1   9       18.63       17.01      0.79 o 
  -2   1   9      149.58      137.24      2.49 o 
  -1   1   9       48.26       48.10      2.00 o 
   0   1   9       80.57       86.20      2.10 o 
   1   1   9       66.50       64.26      2.84 o 
   2   1   9       37.42       36.99      1.21 o 
   3   1   9      174.14      177.74      5.67 o 
   4   1   9       65.31       70.13      2.20 o 
   5   1   9        1.45        1.56      0.41 o 
   6   1   9        0.90        0.57      0.37 o 
   7   1   9        4.13        4.24      0.66 o 
  -7   2   9        5.86        8.40      1.53 o 
  -6   2   9       19.43       16.83      1.98 o 
  -5   2   9        8.66        9.94      1.36 o 
  -4   2   9       55.23       49.34      2.83 o 
  -3   2   9       18.30       17.90      1.50 o 
  -2   2   9        5.27        4.57      0.85 o 
  -1   2   9       19.56       20.52      1.40 o 
   0   2   9        0.19        0.28      0.14 o 
   1   2   9        2.86        2.69      0.83 o 
   2   2   9      115.95      117.10      3.79 o 
   3   2   9      122.61      125.71      4.14 o 
   4   2   9       17.52       15.99      1.05 o 
   5   2   9        0.58        0.76      0.31 o 
   6   2   9        5.06        5.07      0.71 o 
  -6   3   9        2.90        2.52      0.77 o 
  -3   3   9        5.64        5.95      1.00 o 
  -2   3   9       19.28       20.92      1.36 o 
  -1   3   9      147.99      149.50     12.12 o 
   0   3   9       58.51       57.89      2.60 o 
   1   3   9       26.26       28.94      1.96 o 
   2   3   9       45.52       45.75      3.65 o 
   3   3   9       30.56       30.17      4.24 o 
   4   3   9        9.26        9.93      1.26 o 
   5   3   9        9.27        9.27      1.33 o 
   6   3   9        0.83        0.86      0.39 o 
  -4   4   9       17.95       17.10      1.91 o 
  -3   4   9       28.60       28.86      2.62 o 
  -2   4   9       34.01       32.69      2.93 o 
  -1   4   9       18.43       17.28      3.46 o 
   0   4   9       31.52       31.27      3.59 o 
   1   4   9       20.33       21.83      2.66 o 
   2   4   9       23.84       21.87      1.89 o 
   3   4   9        6.05        6.46      1.10 o 
   4   4   9       18.96       21.78      2.84 o 
  -3   5   9       25.01       22.13      2.60 o 
  -2   5   9       14.95       14.14      2.19 o 
  -1   5   9        2.32        1.97      0.93 o 
   0   5   9        0.66        0.62      0.39 o 
   1   5   9        6.26        6.55      1.52 o 
   2   5   9        0.28       -0.54      0.59 o 
  -2  -5  10       41.99       42.90      2.62 o 
  -1  -5  10        4.02        5.01      0.88 o 
   0  -5  10        1.43        1.62      0.57 o 
   1  -5  10        2.03        1.72      0.90 o 
  -4  -4  10        6.97        7.31      0.87 o 
  -3  -4  10       10.15        9.13      0.95 o 
  -2  -4  10        0.09       -0.21      0.26 o 
  -1  -4  10       36.33       33.51      2.03 o 
   0  -4  10        8.99        9.04      1.03 o 
   1  -4  10        4.94        3.16      0.71 o 
   2  -4  10       23.03       22.57      2.61 o 
   3  -4  10       35.43       32.74      3.23 o 
   4  -4  10       22.08       22.22      2.74 o 
  -6  -3  10        2.11        2.78      0.73 o 
  -5  -3  10       13.41       15.31      1.50 o 
  -4  -3  10        3.03        2.87      0.52 o 
  -3  -3  10       28.39       29.17      1.53 o 
  -2  -3  10       51.93       53.70      2.07 o 
  -1  -3  10        5.11        5.40      0.63 o 
   0  -3  10       52.20       44.90      2.07 o 
   1  -3  10       10.86        8.82      0.93 o 
   2  -3  10       19.08       20.10      2.23 o 
   3  -3  10        5.53        8.37      1.46 o 
   4  -3  10        4.66        4.20      1.11 o 
   5  -3  10       18.20       15.53      2.12 o 
  -6  -2  10        1.66        1.73      0.43 o 
  -5  -2  10       11.93       12.25      1.00 o 
  -4  -2  10       24.56       24.62      1.37 o 
  -3  -2  10        4.01        3.79      0.53 o 
  -2  -2  10        1.68        1.61      0.34 o 
  -1  -2  10       27.25       31.61      2.11 o 
   0  -2  10       45.79       42.49      1.55 o 
   1  -2  10        8.87        8.51      0.73 o 
   2  -2  10        8.73        7.44      1.26 o 
   3  -2  10       28.28       26.05      2.43 o 
   4  -2  10        1.33        1.77      0.68 o 
   5  -2  10       13.46       15.19      1.93 o 
  -7  -1  10       14.63       16.57      1.91 o 
  -6  -1  10        4.06        3.23      0.65 o 
  -5  -1  10       41.03       39.18      2.04 o 
  -4  -1  10        9.62        7.75      0.60 o 
  -3  -1  10       86.09       91.43      2.49 o 
  -2  -1  10       29.34       29.88      1.29 o 
  -1  -1  10       54.69       54.98      1.72 o 
   0  -1  10       37.39       39.70      1.38 o 
   1  -1  10       73.08       70.73      2.59 o 
   2  -1  10       26.89       29.03      2.37 o 
   3  -1  10       76.02       76.96      4.02 o 
   4  -1  10       83.18       83.69      4.28 o 
   5  -1  10       16.08       15.85      1.79 o 
   6  -1  10        2.42        1.89      0.82 o 
  -7   0  10        4.91        6.06      0.72 o 
  -6   0  10       41.90       38.33      2.01 o 
  -5   0  10       22.58       20.59      1.18 o 
  -4   0  10       20.45       17.49      1.07 o 
  -3   0  10       42.01       39.60      0.93 o 
  -2   0  10       99.02       93.51      2.74 o 
  -1   0  10       99.42       97.32      2.29 o 
   0   0  10       70.92       75.58      2.57 o 
   1   0  10        6.47        5.87      0.75 o 
   2   0  10       26.26       22.92      2.04 o 
   3   0  10        6.86        6.46      1.06 o 
   4   0  10       51.85       48.07      3.03 o 
   5   0  10        7.11        8.49      0.77 o 
   6   0  10        3.93        4.26      1.33 o 
  -7   1  10       14.40       17.20      1.56 o 
  -6   1  10        4.05        4.44      0.72 o 
  -5   1  10       41.03       41.11      2.70 o 
  -4   1  10        9.51        7.97      0.82 o 
  -3   1  10       85.71       85.51      2.24 o 
  -2   1  10       29.79       28.52      1.10 o 
  -1   1  10       54.43       50.73      1.88 o 
   0   1  10       37.07       38.54      1.42 o 
   1   1  10       73.89       73.15      1.99 o 
   2   1  10       26.89       26.94      1.01 o 
   3   1  10       76.01       73.34      2.00 o 
   4   1  10       83.66       85.49      2.77 o 
   5   1  10       16.23       16.59      1.15 o 
   6   1  10        2.42        1.69      0.60 o 
  -6   2  10        1.69        2.29      0.74 o 
  -5   2  10       11.65       11.03      1.45 o 
  -4   2  10       24.45       21.74      1.83 o 
  -3   2  10        4.13        3.39      0.66 o 
  -2   2  10        1.71        1.41      0.64 o 
  -1   2  10       27.29       27.82      2.94 o 
   0   2  10       45.40       44.94      1.83 o 
   1   2  10        8.77        8.04      0.68 o 
   2   2  10        8.84        7.72      0.96 o 
   3   2  10       28.35       25.28      1.25 o 
   4   2  10        1.42        1.52      0.36 o 
   5   2  10       13.57       14.57      1.54 o 
   6   2  10        6.65        7.25      1.16 o 
  -6   3  10        2.08        2.40      0.77 o 
  -5   3  10       13.58       13.19      1.65 o 
  -3   3  10       28.71       28.11      2.26 o 
  -2   3  10       51.68       52.75      2.85 o 
  -1   3  10        5.19        4.19      0.51 o 
   0   3  10       52.30       49.63      2.71 o 
   1   3  10       11.12        9.79      1.66 o 
   2   3  10       19.26       18.04      1.57 o 
   3   3  10        5.50        4.98      0.93 o 
   4   3  10        4.69        6.37      1.08 o 
   5   3  10       18.01       18.06      2.82 o 
  -3   4  10       10.09        8.01      1.42 o 
  -2   4  10        0.11        0.14      0.42 o 
  -1   4  10       36.49       37.61      2.25 o 
   0   4  10        8.75       10.31      2.17 o 
   1   4  10        4.85        4.63      0.88 o 
   2   4  10       22.93       20.89      1.90 o 
   3   4  10       35.56       35.28      4.53 o 
   4   4  10       21.77       21.78      2.12 o 
  -2   5  10       42.05       50.61      4.21 o 
  -1   5  10        4.08        3.09      1.13 o 
   0   5  10        1.47        1.24      0.86 o 
   1   5  10        2.04        2.03      0.95 o 
  -4  -4  11        0.67        0.22      0.32 o 
  -3  -4  11        5.47        5.62      0.74 o 
  -2  -4  11        6.95        7.03      0.84 o 
  -1  -4  11       19.26       20.20      1.62 o 
   0  -4  11       13.34       13.43      1.24 o 
   1  -4  11        1.59        2.35      0.92 o 
   2  -4  11        3.80        4.69      1.25 o 
   3  -4  11       14.75       13.35      2.05 o 
  -5  -3  11        0.44        0.50      0.37 o 
  -4  -3  11       26.80       28.56      1.70 o 
  -3  -3  11       12.11       11.72      0.99 o 
  -2  -3  11        3.39        2.95      0.52 o 
  -1  -3  11        1.29        1.13      0.31 o 
   0  -3  11       22.56       20.99      1.21 o 
   1  -3  11        7.05        6.92      0.77 o 
   2  -3  11        5.63        3.74      1.03 o 
   3  -3  11        4.92        6.76      1.38 o 
   4  -3  11       11.41       11.34      1.82 o 
   5  -3  11        3.57        3.65      1.13 o 
  -6  -2  11        1.00        2.19      0.46 o 
  -5  -2  11        6.95        7.57      0.84 o 
  -4  -2  11       12.73       10.64      0.98 o 
  -3  -2  11       15.50       15.51      1.05 o 
  -2  -2  11        5.64        5.41      0.62 o 
  -1  -2  11       41.26       38.60      1.57 o 
   0  -2  11       67.39       62.40      1.96 o 
   1  -2  11        5.66        4.17      0.54 o 
   2  -2  11       19.17       16.49      2.01 o 
   3  -2  11       21.62       20.92      2.26 o 
   4  -2  11        3.26        2.43      0.83 o 
   5  -2  11        7.19        7.42      1.39 o 
  -6  -1  11        3.90        5.34      1.66 o 
  -5  -1  11        9.66        8.37      0.93 o 
  -4  -1  11       61.65       65.87      3.00 o 
  -3  -1  11      170.29      177.92      3.83 o 
  -2  -1  11       36.97       36.91      1.51 o 
  -1  -1  11       16.10       17.51      1.30 o 
   0  -1  11       42.83       43.80      2.07 o 
   1  -1  11      232.79      238.87     10.96 o 
   2  -1  11       25.65       26.66      2.36 o 
   3  -1  11       18.05       20.41      2.10 o 
   4  -1  11        6.92        5.82      1.20 o 
   5  -1  11        1.57        1.26      0.59 o 
   6  -1  11        1.90        1.91      0.93 o 
  -6   0  11        4.25        4.47      0.71 o 
  -5   0  11        0.13        0.19      0.17 o 
  -4   0  11        4.58        3.50      0.52 o 
  -3   0  11        0.56        0.77      0.22 o 
  -2   0  11      221.07      223.60      4.05 o 
  -1   0  11       43.83       42.00      1.55 o 
   0   0  11       46.84       46.58      2.41 o 
   1   0  11        1.09        1.47      0.45 o 
   2   0  11       38.78       36.07      2.71 o 
   3   0  11        0.00       -0.25      0.47 o 
   4   0  11        3.13        1.64      0.62 o 
   5   0  11       11.78       12.18      1.27 o 
   6   0  11       11.83       12.00      2.07 o 
  -6   1  11        3.99        3.68      1.11 o 
  -5   1  11        9.72        7.84      0.90 o 
  -4   1  11       61.29       60.00      4.16 o 
  -3   1  11      169.50      184.31      6.71 o 
  -2   1  11       37.23       37.63      4.59 o 
  -1   1  11       16.17       16.20      1.62 o 
   0   1  11       42.28       43.17      1.74 o 
   1   1  11      233.46      229.56      4.22 o 
   2   1  11       25.92       23.83      1.59 o 
   3   1  11       17.89       19.36      1.48 o 
   4   1  11        7.02        6.50      1.06 o 
   5   1  11        1.55        1.98      0.64 o 
   6   1  11        1.93        3.14      1.76 o 
  -5   2  11        6.98        6.01      1.04 o 
  -4   2  11       12.62       11.53      1.04 o 
  -3   2  11       15.41       14.43      1.28 o 
  -2   2  11        5.75        5.84      0.71 o 
  -1   2  11       40.63       38.63      2.34 o 
   0   2  11       67.42       67.22      2.40 o 
   1   2  11        5.65        4.99      1.13 o 
   2   2  11       19.32       17.66      1.58 o 
   3   2  11       22.01       22.24      1.77 o 
   4   2  11        3.18        1.74      1.21 o 
   5   2  11        7.31        6.62      1.09 o 
  -3   3  11       12.28       12.71      1.55 o 
  -2   3  11        3.48        3.25      0.47 o 
  -1   3  11        1.29        1.63      0.39 o 
   0   3  11       23.00       20.96      2.36 o 
   1   3  11        7.08        7.84      1.03 o 
   2   3  11        5.67        6.13      0.95 o 
   3   3  11        4.89        4.80      0.92 o 
   4   3  11       11.38       13.07      1.54 o 
   5   3  11        3.59        3.87      0.93 o 
  -3   4  11        5.54        6.41      1.28 o 
  -2   4  11        6.90        7.09      1.44 o 
  -1   4  11       19.04       19.83      4.91 o 
   0   4  11       13.51       14.41      2.47 o 
   1   4  11        1.59        1.96      0.77 o 
   2   4  11        3.76        4.07      0.86 o 
   3   4  11       14.59       15.23      1.72 o 
  -3  -4  12       19.30       17.60      1.35 o 
  -2  -4  12        7.96        9.67      0.98 o 
  -1  -4  12        0.92        0.73      0.37 o 
   0  -4  12        5.52        4.18      0.75 o 
   1  -4  12       23.34       21.79      2.74 o 
   2  -4  12        7.23        9.36      1.81 o 
  -5  -3  12        1.05        0.83      0.45 o 
  -4  -3  12       17.18       18.69      1.49 o 
  -3  -3  12       15.81       16.28      1.19 o 
  -2  -3  12       10.78       11.92      1.00 o 
  -1  -3  12       11.04        9.73      0.88 o 
   0  -3  12       26.27       28.63      1.45 o 
   1  -3  12        0.69        1.30      0.68 o 
   2  -3  12       13.36       11.84      1.82 o 
   3  -3  12        0.39        0.19      0.43 o 
   4  -3  12        7.92       10.46      1.87 o 
  -5  -2  12        5.25        5.13      0.75 o 
  -4  -2  12       14.83       13.26      1.08 o 
  -3  -2  12       50.23       54.88      2.11 o 
  -2  -2  12       40.67       38.94      1.69 o 
  -1  -2  12        0.23        0.31      0.20 o 
   0  -2  12       18.51       15.75      0.98 o 
   1  -2  12       27.59       22.40      2.36 o 
   2  -2  12       19.87       19.76      2.23 o 
   3  -2  12        7.90        5.62      1.23 o 
   4  -2  12        2.03        2.74      0.88 o 
   5  -2  12        0.22       -0.10      0.35 o 
  -6  -1  12        4.57        5.38      1.43 o 
  -5  -1  12        1.77        1.95      0.78 o 
  -4  -1  12       14.46       13.00      1.89 o 
  -3  -1  12        0.84        0.76      0.38 o 
  -2  -1  12       48.91       50.88      2.39 o 
  -1  -1  12       25.07       24.33      2.10 o 
   0  -1  12       36.53       35.81      2.15 o 
   1  -1  12       19.10       17.78      1.41 o 
   2  -1  12       21.07       21.82      2.25 o 
   3  -1  12       22.48       20.24      2.19 o 
   4  -1  12       16.56       16.67      2.01 o 
   5  -1  12        1.43        0.50      0.55 o 
  -6   0  12        0.73        0.34      0.68 o 
  -5   0  12        2.45        3.70      1.14 o 
  -4   0  12       30.72       31.35      2.84 o 
  -3   0  12        3.74        3.10      0.63 o 
  -2   0  12      387.37      413.46      8.38 o 
  -1   0  12       54.26       54.25      1.87 o 
   0   0  12        7.78        6.70      1.53 o 
   1   0  12        0.00       -0.05      0.24 o 
   2   0  12       25.25       24.36      2.39 o 
   3   0  12        4.23        3.99      1.01 o 
   4   0  12       42.78       45.18      3.30 o 
   5   0  12       20.95       25.89      3.05 o 
   6   0  12        0.72        1.07      0.59 o 
  -6   1  12        4.63        6.98      1.55 o 
  -5   1  12        1.70        2.10      0.77 o 
  -4   1  12       14.43       18.18      2.14 o 
  -3   1  12        0.89        0.65      0.43 o 
  -2   1  12       48.57       54.71      2.20 o 
  -1   1  12       25.28       24.83      1.46 o 
   0   1  12       36.24       41.13      1.93 o 
   1   1  12       19.19       16.93      1.02 o 
   2   1  12       20.99       22.63      1.63 o 
   3   1  12       22.43       19.36      1.55 o 
   4   1  12       16.56       17.72      1.70 o 
   5   1  12        1.45        1.59      0.75 o 
  -5   2  12        5.23        3.02      0.87 o 
  -4   2  12       15.10       13.46      1.86 o 
  -3   2  12       49.72       52.60      3.49 o 
  -2   2  12       40.80       41.55      4.49 o 
  -1   2  12        0.23        0.38      0.40 o 
   0   2  12       18.42       18.99      1.29 o 
   1   2  12       27.73       21.13      2.27 o 
   2   2  12       19.98       18.91      1.64 o 
   3   2  12        7.74        7.25      1.04 o 
   4   2  12        2.01        1.93      0.63 o 
   5   2  12        0.20        0.65      0.47 o 
  -3   3  12       15.81       16.03      1.95 o 
  -2   3  12       10.93       11.03      0.89 o 
  -1   3  12       11.06       10.92      3.10 o 
   0   3  12       26.26       27.16      4.37 o 
   1   3  12        0.70        0.05      0.32 o 
   2   3  12       13.38       13.53      2.50 o 
   3   3  12        0.39        1.29      0.70 o 
   4   3  12        7.89       11.30      1.47 o 
  -2   4  12        7.87        9.77      1.73 o 
  -1   4  12        0.94        1.16      0.70 o 
   0   4  12        5.50        5.64      0.97 o 
   1   4  12       23.58       25.44      2.12 o 
   2   4  12        7.11        8.59      1.93 o 
  -2  -4  13       10.02       11.22      1.10 o 
  -1  -4  13       11.29       11.71      1.27 o 
   0  -4  13        6.25        7.74      1.67 o 
   1  -4  13        6.60        5.81      1.46 o 
  -4  -3  13       15.50       15.56      1.25 o 
  -3  -3  13        8.06        7.92      0.86 o 
  -2  -3  13       28.46       30.21      1.98 o 
  -1  -3  13       11.70        8.59      0.86 o 
   0  -3  13        8.20        8.98      1.17 o 
   1  -3  13        5.56        6.50      1.53 o 
   2  -3  13        0.18        1.09      0.68 o 
   3  -3  13        0.94        1.28      0.74 o 
  -5  -2  13        9.00        9.30      0.95 o 
  -4  -2  13        3.12        2.93      0.56 o 
  -3  -2  13        0.57        0.85      0.40 o 
  -2  -2  13        1.20        1.50      0.38 o 
  -1  -2  13        5.63        5.10      0.60 o 
   0  -2  13        5.74        5.29      0.60 o 
   1  -2  13        0.10       -0.31      0.47 o 
   2  -2  13        8.69        9.31      1.66 o 
   3  -2  13        1.75        2.58      0.95 o 
   4  -2  13        0.36        0.56      0.50 o 
  -5  -1  13       17.87       22.58      2.68 o 
  -4  -1  13        8.45        9.91      1.19 o 
  -3  -1  13        1.68        1.48      0.50 o 
  -2  -1  13        6.13        6.26      0.90 o 
  -1  -1  13      230.00      243.03      7.31 o 
   0  -1  13        6.58        5.95      0.88 o 
   1  -1  13       26.41       28.68      1.85 o 
   2  -1  13        4.19        5.62      1.22 o 
   3  -1  13        8.62       10.48      1.63 o 
   4  -1  13        8.65        8.88      1.48 o 
   5  -1  13       11.34       13.21      1.85 o 
  -6   0  13        1.74        1.44      0.82 o 
  -5   0  13        0.12       -0.31      0.37 o 
  -4   0  13        0.04       -0.02      0.42 o 
  -3   0  13        5.75        5.35      0.88 o 
  -2   0  13       16.86       15.51      1.00 o 
  -1   0  13       10.49       11.66      0.89 o 
   0   0  13       26.56       29.22      1.70 o 
   1   0  13        2.65        2.31      0.50 o 
   2   0  13        0.01        0.49      0.50 o 
   3   0  13       26.90       29.89      2.77 o 
   4   0  13       85.65       82.94      4.78 o 
   5   0  13        0.57        2.40      1.11 o 
  -5   1  13       17.79       19.12      2.44 o 
  -4   1  13        8.40        9.39      1.59 o 
  -3   1  13        1.63        1.96      0.71 o 
  -2   1  13        6.37        6.72      0.79 o 
  -1   1  13      230.80      244.09      5.55 o 
   0   1  13        6.45        5.31      0.84 o 
   1   1  13       26.33       30.34      1.44 o 
   2   1  13        4.21        3.91      0.72 o 
   3   1  13        8.64        9.43      1.78 o 
   4   1  13        8.71       10.10      1.36 o 
   5   1  13       11.29       11.31      1.48 o 
  -5   2  13        8.88       11.15      1.91 o 
  -4   2  13        3.20        3.44      1.00 o 
  -3   2  13        0.55        0.04      0.39 o 
  -2   2  13        1.25        0.66      0.30 o 
  -1   2  13        5.77        5.48      0.73 o 
   0   2  13        5.80        6.59      1.24 o 
   1   2  13        0.12        0.33      0.34 o 
   2   2  13        8.58        9.25      1.18 o 
   3   2  13        1.79        1.78      0.85 o 
   4   2  13        0.38       -0.57      0.57 o 
  -4   3  13       15.61       17.33      2.20 o 
  -3   3  13        8.10        6.67      1.28 o 
  -2   3  13       28.42       35.57      3.10 o 
  -1   3  13       11.94       11.08      1.24 o 
   0   3  13        8.22        9.80      1.98 o 
   1   3  13        5.58        7.20      1.05 o 
   2   3  13        0.15        0.69      0.42 o 
   3   3  13        0.92        0.35      0.47 o 
  -2   4  13       10.01       10.72      1.86 o 
  -1   4  13       11.21       16.04      2.37 o 
   0   4  13        6.25        4.62      0.92 o 
   1   4  13        6.44        6.40      1.27 o 
  -3  -3  14       13.13       15.77      1.32 o 
  -2  -3  14        4.78        4.79      0.66 o 
  -1  -3  14        0.35        0.11      0.21 o 
   0  -3  14        2.95        2.99      1.08 o 
   1  -3  14        1.32        2.00      0.90 o 
   2  -3  14       15.33       20.88      2.62 o 
  -4  -2  14       11.46       12.08      1.39 o 
  -3  -2  14        4.56        4.43      0.64 o 
  -2  -2  14       13.38       15.57      1.14 o 
  -1  -2  14       14.97       14.17      1.03 o 
   0  -2  14       38.52       39.72      2.36 o 
   1  -2  14        4.69        5.97      1.43 o 
   2  -2  14        9.98       11.89      1.90 o 
   3  -2  14        2.39        3.98      1.06 o 
   4  -2  14        1.75        3.50      1.06 o 
  -5  -1  14        1.44        0.75      0.64 o 
  -4  -1  14        9.07       10.02      1.23 o 
  -3  -1  14       26.58       27.71      1.97 o 
  -2  -1  14       32.24       33.09      2.09 o 
  -1  -1  14       12.20       13.95      1.36 o 
   0  -1  14        7.55        9.19      1.10 o 
   1  -1  14        3.66        2.63      0.58 o 
   2  -1  14        1.04        0.04      0.42 o 
   3  -1  14        5.48        5.00      1.16 o 
   4  -1  14        6.20        5.91      1.28 o 
  -5   0  14       10.47       13.90      2.19 o 
  -4   0  14       36.82       42.09      3.54 o 
  -3   0  14       15.77       14.67      1.92 o 
  -2   0  14        0.90        0.85      0.39 o 
  -1   0  14        0.17        0.06      0.21 o 
   0   0  14       29.90       29.05      2.53 o 
   1   0  14       15.30       17.60      1.18 o 
   2   0  14        4.31        5.68      1.26 o 
   3   0  14       18.70       21.95      2.50 o 
   4   0  14        0.74        0.64      0.44 o 
  -5   1  14        1.48        2.05      0.92 o 
  -4   1  14        8.92       10.59      1.74 o 
  -3   1  14       26.59       29.04      2.67 o 
  -2   1  14       32.47       33.30      2.72 o 
  -1   1  14       12.17       13.02      1.57 o 
   0   1  14        7.52        8.52      0.96 o 
   1   1  14        3.66        2.17      0.76 o 
   2   1  14        1.03        1.01      0.82 o 
   3   1  14        5.51        4.70      1.18 o 
   4   1  14        6.30        7.07      1.19 o 
  -4   2  14       11.41       11.93      1.87 o 
  -3   2  14        4.67        3.70      1.01 o 
  -2   2  14       13.36       16.49      3.71 o 
  -1   2  14       15.13       14.34      1.24 o 
   0   2  14       38.83       37.97      3.12 o 
   1   2  14        4.69        6.85      1.39 o 
   2   2  14        9.84       10.38      1.77 o 
   3   2  14        2.44        1.92      0.85 o 
   4   2  14        1.73        1.77      0.61 o 
  -3   3  14       13.27       15.99      1.99 o 
  -2   3  14        4.79        6.57      1.39 o 
  -1   3  14        0.36        0.63      0.37 o 
   0   3  14        2.91        3.50      0.77 o 
   1   3  14        1.34        0.65      1.17 o 
   2   3  14       15.26       20.26      1.89 o 
  -1  -3  15        3.00        4.55      0.88 o 
   0  -3  15        0.16        0.04      0.49 o 
   1  -3  15        0.26        0.19      0.49 o 
  -3  -2  15        3.49        4.93      1.33 o 
  -2  -2  15        8.06        9.97      1.25 o 
  -1  -2  15        9.49        8.98      1.17 o 
   0  -2  15       29.26       32.99      2.23 o 
   1  -2  15        1.73        2.32      0.91 o 
   2  -2  15        6.29        7.68      1.60 o 
   3  -2  15        0.84        0.55      0.53 o 
  -4  -1  15        0.36        0.14      0.34 o 
  -3  -1  15       16.79       18.98      1.66 o 
  -2  -1  15       12.60       16.02      1.50 o 
  -1  -1  15       20.33       21.46      1.76 o 
   0  -1  15        6.90        7.87      1.06 o 
   1  -1  15        5.61        4.95      0.88 o 
   2  -1  15        0.44        1.05      0.63 o 
   3  -1  15        2.12        2.74      1.01 o 
  -4   0  15       22.88       33.47      3.24 o 
  -3   0  15        0.17       -0.13      0.46 o 
  -2   0  15       47.98       51.67      2.66 o 
  -1   0  15        0.09        0.76      0.34 o 
   0   0  15        0.07        0.64      0.36 o 
   1   0  15        8.39        8.35      0.86 o 
   2   0  15       16.25       16.59      1.63 o 
   3   0  15        3.11        4.97      0.90 o 
   4   0  15       17.22       18.66      2.52 o 
  -4   1  15        0.36        0.45      0.38 o 
  -3   1  15       16.78       17.08      2.12 o 
  -2   1  15       12.59       15.46      1.89 o 
  -1   1  15       20.12       23.21      1.61 o 
   0   1  15        6.79        6.16      1.20 o 
   1   1  15        5.66        4.66      1.14 o 
   2   1  15        0.46        1.28      0.69 o 
   3   1  15        2.10        4.35      1.22 o 
  -3   2  15        3.41        4.65      1.14 o 
  -2   2  15        8.10        8.07      1.36 o 
  -1   2  15        9.48        7.92      1.46 o 
   0   2  15       29.03       30.78      2.92 o 
   1   2  15        1.76        2.11      0.83 o 
   2   2  15        6.36        5.57      1.01 o 
   3   2  15        0.85        0.23      0.35 o 
  -1   3  15        3.02        4.13      1.53 o 
   0   3  15        0.16        0.13      0.54 o 
   1   3  15        0.25        0.27      0.41 o 
  -2  -2  16        3.16        3.81      0.81 o 
  -1  -2  16       13.90       13.38      1.48 o 
   0  -2  16        7.60        9.00      1.22 o 
   1  -2  16        0.19        0.82      0.66 o 
  -3  -1  16        6.71        8.68      1.16 o 
  -2  -1  16        5.86        7.13      1.07 o 
  -1  -1  16        5.64        7.33      1.11 o 
   0  -1  16        3.20        3.43      0.66 o 
   1  -1  16        8.42        7.57      1.56 o 
   2  -1  16        6.32        7.97      1.59 o 
  -3   0  16        0.02        0.07      0.41 o 
  -2   0  16        4.71        5.62      0.91 o 
  -1   0  16        0.97        1.42      0.53 o 
   0   0  16        2.69        2.49      0.50 o 
   1   0  16       24.27       27.43      2.50 o 
   2   0  16        1.95        2.02      0.68 o 
   3   0  16        4.68        6.43      1.03 o 
  -3   1  16        6.75       10.61      1.77 o 
  -2   1  16        5.89        7.71      1.39 o 
  -1   1  16        5.54        7.33      0.94 o 
   0   1  16        3.22        2.27      0.76 o 
   1   1  16        8.43        8.99      1.60 o 
   2   1  16        6.39        7.46      1.54 o 
  -1   2  16       13.98       17.18      2.19 o 
   0   2  16        7.51        8.71      1.64 o 
   1   2  16        0.18        0.46      0.44 o 
  -1  -1  17        6.58       10.02      1.28 o 
   0  -1  17        0.07        0.17      0.45 o 
  -2   0  17        1.95        1.61      0.74 o 
  -1   0  17        3.56        4.03      0.80 o 
   0   0  17        0.03        0.00      0.42 o 
   1   0  17        5.87        6.61      1.02 o 
   0   1  17        0.07        0.06      0.27 o 
                                                 
